# Supplementary material for: (1Z)-1-[(2E)-3-(4-Bromo­phen­yl)-1-(4-fluoro­phen­yl)prop-2-en-1-yl­idene]-2-(2,4-dinitro­phen­yl)hydrazine
Source: Acta Crystallogr Sect E Struct Rep Online. 2012 Jun 23;68(Pt 7):o2193. doi: 10.1107/S1600536812027328 (PMC3393993; doi:10.1107/S1600536812027328)
Supplement: Supplementary file 1 [file e-68-o2193-sup1.cif]

##############################################################################
#                                                                            #
# This CIF contains the data in a paper accepted for publication in          #
# Acta Crystallographica Section E. It conforms to the requirements of       #
# Notes for Authors for Acta Crystallographica Section E, and has been       #
# peer reviewed under the auspices of the IUCr Commission on Journals.       #
#                                                                            #
# Full details of the Crystallographic Information File format               #
# are given in the paper "The Crystallographic Information File (CIF):       #
# a New Standard Archive File for Crystallography" by S. R. Hall, F. H.      #
# Allen and I. D. Brown [Acta Cryst. (1991), A47, 655-685].                  #
#                                                                            #
# The current version of the core CIF dictionary is obtainable from          #
# ftp://ftp.iucr.org/pub/cif_core.dic.                                       #
#                                                                            #
# Software is freely available for graphical display of the structure(s)     #
# in this CIF. For information consult the CIF software page                 #
# http://www.iucr.org/resources/cif/software.                                #
#                                                                            #
# This file may be used for bona fide research purposes within the           #
# scientific community so long as proper attribution is given to the journal # 
# article from which it was obtained.                                        #
#                                                                            #
##############################################################################
data_I
_audit_creation_method     SHELXL-97
_chemical_name_systematic
;
(1<i>Z</i>)-1-[(2<i>E</i>)-3-(4-Bromophenyl)-1-(4-fluorophenyl)prop-2-en-1-
ylidene]-2-(2,4-dinitrophenyl)hydrazine
;
_chemical_name_common     ?
_chemical_formula_moiety     'C21 H14 Br F N4 O4'
_chemical_formula_sum     'C21 H14 Br F N4 O4'
_chemical_formula_iupac     'C21 H14 Br F N4 O4'
_chemical_formula_weight     485.27
_chemical_melting_point_gt     416
_chemical_melting_point_lt     414
_symmetry_cell_setting     monoclinic
_symmetry_space_group_name_H-M     'P 21/c'
_symmetry_space_group_name_HALL     '-P 2ybc'
loop_
    _symmetry_equiv_pos_as_xyz
    'x, y, z'
    '-x, y+1/2, -z+1/2'
    '-x, -y, -z'
    'x, -y-1/2, z-1/2'
_cell_length_a     15.0738(12)
_cell_length_b     10.6511(5)
_cell_length_c     14.3353(8)
_cell_angle_alpha     90.00
_cell_angle_beta     116.010(9)
_cell_angle_gamma     90.00
_cell_volume     2068.5(2)
_cell_formula_units_Z     4
_cell_measurement_reflns_used     3762
_cell_measurement_theta_min     3.5574
_cell_measurement_theta_max     28.9634
_cell_measurement_temperature     293(2)
_exptl_crystal_description     plate
_exptl_crystal_colour     red
_exptl_crystal_size_max     0.3
_exptl_crystal_size_mid     0.2
_exptl_crystal_size_min     0.1
_exptl_crystal_density_diffrn     1.558
_exptl_crystal_density_meas     ?
_exptl_crystal_density_method     'not measured'
_exptl_crystal_F_000     976
_exptl_absorpt_coefficient_mu     2.032
_exptl_absorpt_correction_type     multi-scan
_exptl_absorpt_process_details     '(CrysAlis PRO; Oxford Diffraction, 2010)'
_exptl_absorpt_correction_T_min     0.88895
_exptl_absorpt_correction_T_max     1.00000
_exptl_special_details
;
<i>CrysAlis PRO</i>, Oxford Diffraction Ltd., Version 1.171.34.40 (release
27--08-2010 CrysAlis171. NET) (compiled Aug 27 2010,11:50:40) Empirical
absorption correction using spherical harmonics, implemented in SCALE3 ABSPACK
scaling algorithm.
;
_diffrn_ambient_temperature     293(2)
_diffrn_radiation_type     MoK\a
_diffrn_radiation_wavelength     0.71073
_diffrn_radiation_source     'fine-focus sealed tube'
_diffrn_radiation_monochromator     graphite
_diffrn_measurement_device_type     'Oxford Diffraction Xcalibur Sapphire3'
_diffrn_measurement_method     '\w scans'
_diffrn_detector_area_resol_mean     16.1049
_diffrn_reflns_number     15619
_diffrn_reflns_av_R_equivalents     0.0450
_diffrn_reflns_av_sigmaI/netI     0.0476
_diffrn_reflns_theta_min     3.56
_diffrn_reflns_theta_max     26.00
_diffrn_reflns_theta_full     26.00
_diffrn_measured_fraction_theta_max     0.997
_diffrn_measured_fraction_theta_full     0.997
_diffrn_reflns_limit_h_min     -18
_diffrn_reflns_limit_h_max     18
_diffrn_reflns_limit_k_min     -13
_diffrn_reflns_limit_k_max     13
_diffrn_reflns_limit_l_min     -17
_diffrn_reflns_limit_l_max     17
_diffrn_standards_number     0
_diffrn_standards_interval_count     0
_diffrn_standards_interval_time     0
_diffrn_standards_decay_%     0
_refine_special_details
;
Refinement of <i>F</i>^2^ against ALL reflections. The weighted <i>R</i>-factor
<i>wR</i> and goodness of fit <i>S</i> are based on <i>F</i>^2^, conventional
<i>R</i>-factors <i>R</i> are based on <i>F</i>, with <i>F</i> set to zero for
negative <i>F</i>^2^. The threshold expression of <i>F</i>^2^ >
\s(<i>F</i>^2^) is used only for calculating <i>R</i>-factors(gt) <i>etc</i>.
and is not relevant to the choice of reflections for refinement.
<i>R</i>-factors based on <i>F</i>^2^ are statistically about twice as large
as those based on <i>F</i>, and <i>R</i>- factors based on ALL data will be
even larger.
;
_reflns_number_total     4058
_reflns_number_gt     2232
_reflns_threshold_expression     I>2\s(I)
_refine_ls_structure_factor_coef     Fsqd
_refine_ls_matrix_type     full
_refine_ls_R_factor_all     0.1078
_refine_ls_R_factor_gt     0.0506
_refine_ls_wR_factor_gt     0.1126
_refine_ls_wR_factor_ref     0.1405
_refine_ls_goodness_of_fit_ref     1.011
_refine_ls_restrained_S_all     1.011
_refine_ls_number_reflns     4058
_refine_ls_number_parameters     280
_refine_ls_number_restraints     0
_refine_ls_hydrogen_treatment     constr
_refine_ls_weighting_scheme     calc
_refine_ls_weighting_details
         'calc w=1/[\s^2^(Fo^2^)+(0.0533P)^2^+0.8232P] where P=(Fo^2^+2Fc^2^)/3'
_atom_sites_solution_hydrogens     geom
_atom_sites_solution_primary     direct
_atom_sites_solution_secondary     difmap
_refine_ls_shift/su_max     0.001
_refine_ls_shift/su_mean     0.000
_refine_diff_density_max     0.304
_refine_diff_density_min     -0.401
_refine_ls_extinction_method     none
_refine_ls_extinction_coef     ?
loop_
    _atom_type_symbol
    _atom_type_description
    _atom_type_scat_dispersion_real
    _atom_type_scat_dispersion_imag
    _atom_type_scat_source
    'C' 'C' 0.0033 0.0016
                         'International Tables Vol C Tables 4.2.6.8 and 6.1.1.4'
    'H' 'H' 0.0000 0.0000
                         'International Tables Vol C Tables 4.2.6.8 and 6.1.1.4'
    'N' 'N' 0.0061 0.0033
                         'International Tables Vol C Tables 4.2.6.8 and 6.1.1.4'
    'O' 'O' 0.0106 0.0060
                         'International Tables Vol C Tables 4.2.6.8 and 6.1.1.4'
    'F' 'F' 0.0171 0.0103
                         'International Tables Vol C Tables 4.2.6.8 and 6.1.1.4'
    'Br' 'Br' -0.2901 2.4595
                         'International Tables Vol C Tables 4.2.6.8 and 6.1.1.4'
_computing_data_collection     'CrysAlis PRO (Oxford Diffraction, 2010)'
_computing_cell_refinement     'CrysAlis PRO (Oxford Diffraction, 2010)'
_computing_data_reduction     'CrysAlis PRO (Oxford Diffraction, 2010)'
_computing_structure_solution     'SHELXS97 (Sheldrick, 2008)'
_computing_structure_refinement     'SHELXL97 (Sheldrick, 2008)'
_computing_molecular_graphics     'ORTEP-3 (Farrugia, 1997)'
_computing_publication_material     'PLATON (Spek, 2009)'
loop_
    _atom_site_type_symbol
    _atom_site_label
    _atom_site_fract_x
    _atom_site_fract_y
    _atom_site_fract_z
    _atom_site_U_iso_or_equiv
    _atom_site_adp_type
    _atom_site_calc_flag
    _atom_site_refinement_flags
    _atom_site_occupancy
    _atom_site_symmetry_multiplicity
    _atom_site_disorder_assembly
    _atom_site_disorder_group
    Br Br1 0.10475(5) 1.47051(5) 0.45912(4) 0.1080(3) Uani d . 1 1 . .
    F F1 0.0359(3) 0.6564(3) -0.06938(19) 0.1523(14) Uani d . 1 1 . .
    N N2 0.3279(2) 0.5513(3) 0.3799(2) 0.0541(7) Uani d . 1 1 . .
    H H21 0.3030 0.5395 0.3139 0.065 Uiso calc R 1 1 . .
    O O1 0.3072(2) 0.3913(3) 0.23628(19) 0.0930(10) Uani d . 1 1 . .
    O O2 0.3459(3) 0.1980(3) 0.2728(2) 0.0946(10) Uani d . 1 1 . .
    O O3 0.4846(3) 0.0425(4) 0.6152(3) 0.1316(16) Uani d . 1 1 . .
    O O4 0.5243(3) 0.1687(4) 0.7432(3) 0.1200(13) Uani d . 1 1 . .
    N N3 0.3419(3) 0.3052(4) 0.2993(2) 0.0700(9) Uani d . 1 1 . .
    N N1 0.3238(2) 0.6688(3) 0.4176(2) 0.0581(8) Uani d . 1 1 . .
    N N4 0.4898(3) 0.1471(5) 0.6501(4) 0.0932(12) Uani d . 1 1 . .
    C C1 0.1384(3) 1.3158(4) 0.4190(3) 0.0624(10) Uani d . 1 1 . .
    C C2 0.1915(3) 1.2297(4) 0.4951(3) 0.0620(10) Uani d . 1 1 . .
    H H2 0.2122 1.2492 0.5648 0.074 Uiso calc R 1 1 . .
    C C3 0.2135(3) 1.1146(4) 0.4666(3) 0.0615(10) Uani d . 1 1 . .
    H H3 0.2490 1.0559 0.5173 0.074 Uiso calc R 1 1 . .
    C C4 0.1829(3) 1.0855(3) 0.3623(3) 0.0574(9) Uani d . 1 1 . .
    C C5 0.1301(3) 1.1750(4) 0.2885(3) 0.0655(10) Uani d . 1 1 . .
    H H5 0.1090 1.1564 0.2186 0.079 Uiso calc R 1 1 . .
    C C6 0.1080(3) 1.2911(4) 0.3162(3) 0.0692(11) Uani d . 1 1 . .
    H H6 0.0732 1.3507 0.2660 0.083 Uiso calc R 1 1 . .
    C C7 0.2021(3) 0.9630(3) 0.3285(3) 0.0621(10) Uani d . 1 1 . .
    H H7 0.1672 0.9451 0.2581 0.074 Uiso calc R 1 1 . .
    C C8 0.2633(3) 0.8747(3) 0.3863(3) 0.0613(10) Uani d . 1 1 . .
    H H8 0.3046 0.8936 0.4553 0.074 Uiso calc R 1 1 . .
    C C9 0.2700(3) 0.7506(3) 0.3489(3) 0.0560(9) Uani d . 1 1 . .
    C C10 0.2108(3) 0.7207(3) 0.2368(3) 0.0523(9) Uani d . 1 1 . .
    C C11 0.2375(4) 0.7628(4) 0.1622(3) 0.0780(12) Uani d . 1 1 . .
    H H11 0.2958 0.8080 0.1816 0.094 Uiso calc R 1 1 . .
    C C12 0.1792(5) 0.7388(5) 0.0598(4) 0.0965(17) Uani d . 1 1 . .
    H H12 0.1981 0.7659 0.0095 0.116 Uiso calc R 1 1 . .
    C C13 0.0950(5) 0.6765(5) 0.0324(3) 0.0895(16) Uani d . 1 1 . .
    C C14 0.0659(3) 0.6315(5) 0.1030(4) 0.0905(14) Uani d . 1 1 . .
    H H14 0.0074 0.5864 0.0822 0.109 Uiso calc R 1 1 . .
    C C15 0.1253(3) 0.6545(4) 0.2068(3) 0.0695(11) Uani d . 1 1 . .
    H H15 0.1068 0.6246 0.2566 0.083 Uiso calc R 1 1 . .
    C C16 0.3702(2) 0.4545(3) 0.4448(2) 0.0495(8) Uani d . 1 1 . .
    C C17 0.4066(3) 0.4703(4) 0.5530(2) 0.0565(9) Uani d . 1 1 . .
    H H17 0.4031 0.5488 0.5797 0.068 Uiso calc R 1 1 . .
    C C18 0.4465(3) 0.3722(4) 0.6188(3) 0.0643(11) Uani d . 1 1 . .
    H H18 0.4705 0.3840 0.6900 0.077 Uiso calc R 1 1 . .
    C C19 0.4517(3) 0.2545(4) 0.5802(3) 0.0614(10) Uani d . 1 1 . .
    C C20 0.4187(3) 0.2341(4) 0.4765(3) 0.0614(10) Uani d . 1 1 . .
    H H20 0.4231 0.1549 0.4516 0.074 Uiso calc R 1 1 . .
    C C21 0.3786(2) 0.3336(4) 0.4092(2) 0.0537(9) Uani d . 1 1 . .
loop_
    _atom_site_aniso_label
    _atom_site_aniso_U_11
    _atom_site_aniso_U_22
    _atom_site_aniso_U_33
    _atom_site_aniso_U_12
    _atom_site_aniso_U_13
    _atom_site_aniso_U_23
    Br1 0.1532(6) 0.0716(4) 0.1080(4) 0.0292(3) 0.0652(4) -0.0073(3)
    F1 0.197(3) 0.147(3) 0.0548(16) 0.047(3) 0.0025(18) -0.0091(17)
    N2 0.0666(19) 0.0520(18) 0.0393(15) 0.0087(15) 0.0193(14) 0.0017(14)
    O1 0.145(3) 0.077(2) 0.0458(15) 0.027(2) 0.0320(17) 0.0036(16)
    O2 0.142(3) 0.073(2) 0.079(2) 0.022(2) 0.0581(19) -0.0100(16)
    O3 0.181(4) 0.087(3) 0.122(3) 0.061(3) 0.062(3) 0.047(2)
    O4 0.114(3) 0.140(3) 0.074(2) 0.031(2) 0.0118(19) 0.046(2)
    N3 0.085(2) 0.072(2) 0.058(2) 0.015(2) 0.0360(18) -0.0049(19)
    N1 0.0656(19) 0.0526(18) 0.0520(17) 0.0019(16) 0.0219(15) -0.0028(16)
    N4 0.084(3) 0.099(3) 0.086(3) 0.026(3) 0.028(2) 0.040(3)
    C1 0.072(3) 0.051(2) 0.068(2) 0.001(2) 0.034(2) -0.003(2)
    C2 0.073(3) 0.060(2) 0.050(2) -0.002(2) 0.025(2) -0.0078(19)
    C3 0.070(3) 0.054(2) 0.054(2) 0.002(2) 0.0223(19) 0.0022(19)
    C4 0.066(2) 0.049(2) 0.054(2) -0.0019(19) 0.0235(19) -0.0034(18)
    C5 0.084(3) 0.055(2) 0.051(2) -0.001(2) 0.024(2) -0.0016(19)
    C6 0.081(3) 0.062(3) 0.057(2) 0.010(2) 0.023(2) 0.005(2)
    C7 0.079(3) 0.051(2) 0.055(2) -0.004(2) 0.028(2) -0.0027(19)
    C8 0.072(3) 0.050(2) 0.056(2) -0.004(2) 0.022(2) -0.0055(19)
    C9 0.062(2) 0.051(2) 0.057(2) -0.0016(19) 0.0279(19) 0.0011(19)
    C10 0.066(2) 0.0431(19) 0.050(2) 0.0094(18) 0.0277(19) 0.0034(16)
    C11 0.102(3) 0.075(3) 0.069(3) -0.005(3) 0.049(3) 0.003(2)
    C12 0.165(6) 0.078(3) 0.064(3) 0.017(4) 0.066(4) 0.011(3)
    C13 0.120(4) 0.080(3) 0.042(3) 0.036(3) 0.011(3) -0.003(2)
    C14 0.073(3) 0.096(4) 0.081(3) 0.009(3) 0.013(3) -0.014(3)
    C15 0.072(3) 0.077(3) 0.058(2) 0.003(2) 0.026(2) 0.001(2)
    C16 0.045(2) 0.057(2) 0.0428(19) 0.0024(17) 0.0162(16) 0.0023(17)
    C17 0.058(2) 0.061(2) 0.046(2) -0.0004(19) 0.0180(18) -0.0017(18)
    C18 0.051(2) 0.091(3) 0.0410(19) -0.002(2) 0.0110(17) 0.006(2)
    C19 0.050(2) 0.071(3) 0.058(2) 0.013(2) 0.0180(19) 0.019(2)
    C20 0.058(2) 0.061(2) 0.065(2) 0.0100(19) 0.0274(19) 0.007(2)
    C21 0.054(2) 0.062(2) 0.047(2) 0.0077(19) 0.0236(17) 0.0017(18)
_geom_special_details
;
All e.s.d.'s (except the e.s.d. in the dihedral angle between two l.s. planes)
are estimated using the full covariance matrix. The cell e.s.d.'s are taken
into account individually in the estimation of e.s.d.'s in distances, angles
and torsion angles; correlations between e.s.d.'s in cell parameters are only
used when they are defined by crystal symmetry. An approximate (isotropic)
treatment of cell e.s.d.'s is used for estimating e.s.d.'s involving l.s.
planes.
;
loop_
    _geom_bond_atom_site_label_1
    _geom_bond_atom_site_label_2
    _geom_bond_site_symmetry_2
    _geom_bond_distance
    _geom_bond_publ_flag
    Br1 C1 . 1.886(4) ?
    F1 C13 . 1.352(5) ?
    N2 C16 . 1.347(4) ?
    N2 N1 . 1.376(4) ?
    N2 H21 . 0.8600 ?
    O1 N3 . 1.231(4) ?
    O2 N3 . 1.213(4) ?
    O3 N4 . 1.209(5) ?
    O4 N4 . 1.223(5) ?
    N3 C21 . 1.455(4) ?
    N1 C9 . 1.298(4) ?
    N4 C19 . 1.463(5) ?
    C1 C6 . 1.363(5) ?
    C1 C2 . 1.381(5) ?
    C2 C3 . 1.378(5) ?
    C2 H2 . 0.9300 ?
    C3 C4 . 1.393(5) ?
    C3 H3 . 0.9300 ?
    C4 C5 . 1.386(5) ?
    C4 C7 . 1.464(5) ?
    C5 C6 . 1.384(5) ?
    C5 H5 . 0.9300 ?
    C6 H6 . 0.9300 ?
    C7 C8 . 1.324(5) ?
    C7 H7 . 0.9300 ?
    C8 C9 . 1.447(5) ?
    C8 H8 . 0.9300 ?
    C9 C10 . 1.491(5) ?
    C10 C15 . 1.363(5) ?
    C10 C11 . 1.372(5) ?
    C11 C12 . 1.365(6) ?
    C11 H11 . 0.9300 ?
    C12 C13 . 1.330(7) ?
    C12 H12 . 0.9300 ?
    C13 C14 . 1.356(7) ?
    C14 C15 . 1.381(5) ?
    C14 H14 . 0.9300 ?
    C15 H15 . 0.9300 ?
    C16 C21 . 1.411(5) ?
    C16 C17 . 1.411(4) ?
    C17 C18 . 1.359(5) ?
    C17 H17 . 0.9300 ?
    C18 C19 . 1.386(5) ?
    C18 H18 . 0.9300 ?
    C19 C20 . 1.361(5) ?
    C20 C21 . 1.381(5) ?
    C20 H20 . 0.9300 ?
loop_
    _geom_angle_atom_site_label_1
    _geom_angle_atom_site_label_2
    _geom_angle_atom_site_label_3
    _geom_angle_site_symmetry_1
    _geom_angle_site_symmetry_3
    _geom_angle
    _geom_angle_publ_flag
    C16 N2 N1 . . 120.9(3) ?
    C16 N2 H21 . . 119.5 ?
    N1 N2 H21 . . 119.5 ?
    O2 N3 O1 . . 122.3(3) ?
    O2 N3 C21 . . 119.1(3) ?
    O1 N3 C21 . . 118.6(3) ?
    C9 N1 N2 . . 115.6(3) ?
    O3 N4 O4 . . 123.0(4) ?
    O3 N4 C19 . . 120.1(4) ?
    O4 N4 C19 . . 116.9(5) ?
    C6 C1 C2 . . 122.0(4) ?
    C6 C1 Br1 . . 119.4(3) ?
    C2 C1 Br1 . . 118.6(3) ?
    C3 C2 C1 . . 119.2(3) ?
    C3 C2 H2 . . 120.4 ?
    C1 C2 H2 . . 120.4 ?
    C2 C3 C4 . . 120.5(3) ?
    C2 C3 H3 . . 119.8 ?
    C4 C3 H3 . . 119.8 ?
    C5 C4 C3 . . 118.4(3) ?
    C5 C4 C7 . . 119.4(3) ?
    C3 C4 C7 . . 122.2(3) ?
    C6 C5 C4 . . 121.7(3) ?
    C6 C5 H5 . . 119.2 ?
    C4 C5 H5 . . 119.2 ?
    C1 C6 C5 . . 118.3(4) ?
    C1 C6 H6 . . 120.9 ?
    C5 C6 H6 . . 120.9 ?
    C8 C7 C4 . . 127.6(3) ?
    C8 C7 H7 . . 116.2 ?
    C4 C7 H7 . . 116.2 ?
    C7 C8 C9 . . 124.0(3) ?
    C7 C8 H8 . . 118.0 ?
    C9 C8 H8 . . 118.0 ?
    N1 C9 C8 . . 116.9(3) ?
    N1 C9 C10 . . 123.7(3) ?
    C8 C9 C10 . . 119.3(3) ?
    C15 C10 C11 . . 118.9(4) ?
    C15 C10 C9 . . 119.1(3) ?
    C11 C10 C9 . . 121.9(4) ?
    C12 C11 C10 . . 120.4(5) ?
    C12 C11 H11 . . 119.8 ?
    C10 C11 H11 . . 119.8 ?
    C13 C12 C11 . . 119.6(4) ?
    C13 C12 H12 . . 120.2 ?
    C11 C12 H12 . . 120.2 ?
    C12 C13 F1 . . 119.3(6) ?
    C12 C13 C14 . . 122.3(4) ?
    F1 C13 C14 . . 118.3(6) ?
    C13 C14 C15 . . 118.2(5) ?
    C13 C14 H14 . . 120.9 ?
    C15 C14 H14 . . 120.9 ?
    C10 C15 C14 . . 120.6(4) ?
    C10 C15 H15 . . 119.7 ?
    C14 C15 H15 . . 119.7 ?
    N2 C16 C21 . . 122.7(3) ?
    N2 C16 C17 . . 120.4(3) ?
    C21 C16 C17 . . 116.9(3) ?
    C18 C17 C16 . . 120.8(4) ?
    C18 C17 H17 . . 119.6 ?
    C16 C17 H17 . . 119.6 ?
    C17 C18 C19 . . 120.3(3) ?
    C17 C18 H18 . . 119.9 ?
    C19 C18 H18 . . 119.9 ?
    C20 C19 C18 . . 121.5(3) ?
    C20 C19 N4 . . 118.0(4) ?
    C18 C19 N4 . . 120.5(4) ?
    C19 C20 C21 . . 118.6(4) ?
    C19 C20 H20 . . 120.7 ?
    C21 C20 H20 . . 120.7 ?
    C20 C21 C16 . . 122.0(3) ?
    C20 C21 N3 . . 116.1(3) ?
    C16 C21 N3 . . 121.9(3) ?
loop_
    _geom_torsion_atom_site_label_1
    _geom_torsion_atom_site_label_2
    _geom_torsion_atom_site_label_3
    _geom_torsion_atom_site_label_4
    _geom_torsion_site_symmetry_1
    _geom_torsion_site_symmetry_2
    _geom_torsion_site_symmetry_3
    _geom_torsion_site_symmetry_4
    _geom_torsion
    _geom_torsion_publ_flag
    C16 N2 N1 C9 . . . . -171.1(3) ?
    C6 C1 C2 C3 . . . . -0.8(6) ?
    Br1 C1 C2 C3 . . . . 177.7(3) ?
    C1 C2 C3 C4 . . . . 0.3(6) ?
    C2 C3 C4 C5 . . . . 0.0(6) ?
    C2 C3 C4 C7 . . . . -178.1(4) ?
    C3 C4 C5 C6 . . . . 0.3(6) ?
    C7 C4 C5 C6 . . . . 178.4(4) ?
    C2 C1 C6 C5 . . . . 1.1(6) ?
    Br1 C1 C6 C5 . . . . -177.4(3) ?
    C4 C5 C6 C1 . . . . -0.9(6) ?
    C5 C4 C7 C8 . . . . 168.4(4) ?
    C3 C4 C7 C8 . . . . -13.6(6) ?
    C4 C7 C8 C9 . . . . 172.9(4) ?
    N2 N1 C9 C8 . . . . 179.3(3) ?
    N2 N1 C9 C10 . . . . 3.5(5) ?
    C7 C8 C9 N1 . . . . -171.1(4) ?
    C7 C8 C9 C10 . . . . 4.9(6) ?
    N1 C9 C10 C15 . . . . 75.0(5) ?
    C8 C9 C10 C15 . . . . -100.7(4) ?
    N1 C9 C10 C11 . . . . -108.0(4) ?
    C8 C9 C10 C11 . . . . 76.3(5) ?
    C15 C10 C11 C12 . . . . 0.1(6) ?
    C9 C10 C11 C12 . . . . -176.9(4) ?
    C10 C11 C12 C13 . . . . 1.4(7) ?
    C11 C12 C13 F1 . . . . 177.9(4) ?
    C11 C12 C13 C14 . . . . -2.3(8) ?
    C12 C13 C14 C15 . . . . 1.6(7) ?
    F1 C13 C14 C15 . . . . -178.6(4) ?
    C11 C10 C15 C14 . . . . -0.8(6) ?
    C9 C10 C15 C14 . . . . 176.3(4) ?
    C13 C14 C15 C10 . . . . 0.0(6) ?
    N1 N2 C16 C21 . . . . -178.0(3) ?
    N1 N2 C16 C17 . . . . 3.5(5) ?
    N2 C16 C17 C18 . . . . 177.9(3) ?
    C21 C16 C17 C18 . . . . -0.7(5) ?
    C16 C17 C18 C19 . . . . -0.3(5) ?
    C17 C18 C19 C20 . . . . 1.0(6) ?
    C17 C18 C19 N4 . . . . -176.7(3) ?
    O3 N4 C19 C20 . . . . -5.6(6) ?
    O4 N4 C19 C20 . . . . 175.9(4) ?
    O3 N4 C19 C18 . . . . 172.3(5) ?
    O4 N4 C19 C18 . . . . -6.3(6) ?
    C18 C19 C20 C21 . . . . -0.6(6) ?
    N4 C19 C20 C21 . . . . 177.2(3) ?
    C19 C20 C21 C16 . . . . -0.5(5) ?
    C19 C20 C21 N3 . . . . -178.2(3) ?
    N2 C16 C21 C20 . . . . -177.4(3) ?
    C17 C16 C21 C20 . . . . 1.1(5) ?
    N2 C16 C21 N3 . . . . 0.2(5) ?
    C17 C16 C21 N3 . . . . 178.7(3) ?
    O2 N3 C21 C20 . . . . 1.9(5) ?
    O1 N3 C21 C20 . . . . -178.6(3) ?
    O2 N3 C21 C16 . . . . -175.8(4) ?
    O1 N3 C21 C16 . . . . 3.7(5) ?
loop_
    _geom_hbond_atom_site_label_D
    _geom_hbond_atom_site_label_H
    _geom_hbond_atom_site_label_A
    _geom_hbond_site_symmetry_A
    _geom_hbond_distance_DH
    _geom_hbond_distance_HA
    _geom_hbond_distance_DA
    _geom_hbond_angle_DHA
    _geom_hbond_publ_flag
    N2 H21 O1 1_555 0.86 1.95 2.584(4) 130 yes
    C11 H11 O4 3_666 0.93 2.45 3.316(7) 154 yes
_iucr_refine_instructions_details
;
TITL rkbn13 in P2(1)/c
CELL  0.71073  15.0738  10.6511  14.3353   90.000  116.010   90.000
ZERR     4.00   0.0012   0.0005   0.0008    0.000    0.009    0.000
LATT   1
SYMM  - X, 1/2 + Y, 1/2 - Z
SFAC  C    H    N    O    F    BR
UNIT  84   56   16   16   4    4
MERG   2
OMIT    -3.00  52.00
FMAP   2
PLAN   10
ACTA
BOND   $H
CONF
LIST   4
L.S.   4
WGHT    0.053300    0.823200
FVAR       3.84350
BR1   6    0.104751    1.470506    0.459117    11.00000    0.15316    0.07161 =
         0.10796   -0.00725    0.06517    0.02917
F1    5    0.035939    0.656382   -0.069383    11.00000    0.19730    0.14737 =
         0.05481   -0.00912    0.00248    0.04673
N2    3    0.327880    0.551323    0.379856    11.00000    0.06659    0.05202 =
         0.03928    0.00167    0.01928    0.00873
AFIX  43
H21   2    0.303039    0.539469    0.313900    11.00000   -1.20000
AFIX   0
O1    4    0.307247    0.391255    0.236275    11.00000    0.14509    0.07742 =
         0.04578    0.00357    0.03196    0.02730
O2    4    0.345944    0.198050    0.272831    11.00000    0.14237    0.07272 =
         0.07909   -0.01004    0.05812    0.02181
O3    4    0.484605    0.042538    0.615186    11.00000    0.18078    0.08740 =
         0.12184    0.04724    0.06182    0.06150
O4    4    0.524293    0.168663    0.743191    11.00000    0.11428    0.13974 =
         0.07395    0.04580    0.01181    0.03059
N3    3    0.341943    0.305236    0.299300    11.00000    0.08549    0.07191 =
         0.05772   -0.00493    0.03602    0.01475
N1    3    0.323795    0.668838    0.417589    11.00000    0.06556    0.05262 =
         0.05202   -0.00278    0.02192    0.00190
N4    3    0.489806    0.147084    0.650118    11.00000    0.08359    0.09946 =
         0.08648    0.03984    0.02791    0.02648
C1    1    0.138387    1.315841    0.418954    11.00000    0.07195    0.05122 =
         0.06759   -0.00324    0.03381    0.00082
C2    1    0.191516    1.229721    0.495085    11.00000    0.07325    0.06012 =
         0.05041   -0.00782    0.02519   -0.00233
AFIX  43
H2    2    0.212204    1.249179    0.564770    11.00000   -1.20000
AFIX   0
C3    1    0.213510    1.114615    0.466571    11.00000    0.07046    0.05450 =
         0.05410    0.00216    0.02235    0.00169
AFIX  43
H3    2    0.249022    1.055943    0.517328    11.00000   -1.20000
AFIX   0
C4    1    0.182920    1.085540    0.362252    11.00000    0.06623    0.04904 =
         0.05385   -0.00337    0.02351   -0.00186
C5    1    0.130094    1.174951    0.288487    11.00000    0.08367    0.05542 =
         0.05098   -0.00157    0.02359   -0.00071
AFIX  43
H5    2    0.108980    1.156441    0.218572    11.00000   -1.20000
AFIX   0
C6    1    0.107954    1.291095    0.316206    11.00000    0.08057    0.06208 =
         0.05731    0.00488    0.02330    0.01037
AFIX  43
H6    2    0.073204    1.350707    0.265998    11.00000   -1.20000
AFIX   0
C7    1    0.202091    0.963039    0.328459    11.00000    0.07869    0.05081 =
         0.05498   -0.00274    0.02773   -0.00449
AFIX  43
H7    2    0.167156    0.945143    0.258110    11.00000   -1.20000
AFIX   0
C8    1    0.263348    0.874732    0.386326    11.00000    0.07188    0.04953 =
         0.05620   -0.00553    0.02231   -0.00363
AFIX  43
H8    2    0.304590    0.893647    0.455266    11.00000   -1.20000
AFIX   0
C9    1    0.270046    0.750599    0.348863    11.00000    0.06174    0.05105 =
         0.05714    0.00107    0.02790   -0.00159
C10   1    0.210827    0.720748    0.236778    11.00000    0.06625    0.04313 =
         0.04991    0.00343    0.02768    0.00944
C11   1    0.237534    0.762821    0.162221    11.00000    0.10204    0.07515 =
         0.06944    0.00282    0.04921   -0.00493
AFIX  43
H11   2    0.295763    0.807962    0.181599    11.00000   -1.20000
AFIX   0
C12   1    0.179158    0.738819    0.059804    11.00000    0.16471    0.07808 =
         0.06429    0.01079    0.06639    0.01716
AFIX  43
H12   2    0.198129    0.765877    0.009534    11.00000   -1.20000
AFIX   0
C13   1    0.094980    0.676493    0.032363    11.00000    0.12005    0.07964 =
         0.04202   -0.00286    0.01097    0.03637
C14   1    0.065866    0.631512    0.103027    11.00000    0.07285    0.09579 =
         0.08052   -0.01442    0.01296    0.00928
AFIX  43
H14   2    0.007450    0.586384    0.082173    11.00000   -1.20000
AFIX   0
C15   1    0.125292    0.654516    0.206785    11.00000    0.07206    0.07679 =
         0.05757    0.00131    0.02640    0.00314
AFIX  43
H15   2    0.106813    0.624571    0.256648    11.00000   -1.20000
AFIX   0
C16   1    0.370240    0.454542    0.444755    11.00000    0.04530    0.05720 =
         0.04278    0.00231    0.01622    0.00238
C17   1    0.406585    0.470340    0.553034    11.00000    0.05784    0.06085 =
         0.04578   -0.00169    0.01803   -0.00043
AFIX  43
H17   2    0.403146    0.548828    0.579687    11.00000   -1.20000
AFIX   0
C18   1    0.446541    0.372184    0.618777    11.00000    0.05090    0.09098 =
         0.04097    0.00612    0.01103   -0.00244
AFIX  43
H18   2    0.470537    0.384006    0.689986    11.00000   -1.20000
AFIX   0
C19   1    0.451687    0.254491    0.580152    11.00000    0.04970    0.07058 =
         0.05775    0.01881    0.01800    0.01287
C20   1    0.418718    0.234114    0.476518    11.00000    0.05810    0.06125 =
         0.06531    0.00715    0.02737    0.00998
AFIX  43
H20   2    0.423141    0.154907    0.451579    11.00000   -1.20000
AFIX   0
C21   1    0.378572    0.333562    0.409232    11.00000    0.05367    0.06233 =
         0.04674    0.00171    0.02358    0.00768
HKLF    4
END
;
data_global
_journal_date_recd_electronic     2012-06-11
_journal_date_accepted     2012-06-16
_journal_name_full     'Acta Crystallographica, Section E'
_journal_year     2012
_journal_volume     68
_journal_issue      7
_journal_page_first     o2193
_journal_page_last     o2193
_journal_paper_category     QO
_journal_paper_doi     10.1107/S1600536812027328
_journal_coeditor_code     LH5491
_publ_contact_author_name     'Kant, Rajni'
_publ_contact_author_address
;
Post-Graduate Department of Physics & Electronics,
University of Jammu,
Jammu Tawi 180 006,
India
;
_publ_contact_author_email     'rkvk.paper11@gmail.com'
_publ_contact_author_fax     '+911912432051'
_publ_contact_author_phone     '+919419194375'
_publ_section_title
;\
(1<i>Z</i>)-1-[(2<i>E</i>)-3-(4-Bromophenyl)-1-(4-fluorophenyl)prop-2-en-1-\
ylidene]-2-(2,4-dinitrophenyl)hydrazine
;
loop_
    _publ_author_name
    _publ_author_footnote
    _publ_author_address
    'Rajni Kant' .
;
X-ray Crystallography Laboratory,
Post-Graduate Department of Physics & Electronics,
University of Jammu, Jammu Tawi 180 006, India
;
    'Gupta, Vivek K.' .
;
X-ray Crystallography Laboratory,
Post-Graduate Department of Physics & Electronics,
University of Jammu, Jammu Tawi 180 006, India
;
    'Kapoor, Kamini' .
;
X-ray Crystallography Laboratory,
Post-Graduate Department of Physics & Electronics,
University of Jammu, Jammu Tawi 180 006, India
;
    'Sapnakumari, M.' .
;
Department of Studies in Chemistry,
Mangalore University,
Mangalagangotri 574 199, India
;
    'B. K. Sarojini' .
;
Department of Chemistry, P.A. College of Engineering,
Nadupadavu, Mangalore 574 153, India
;
    'Narayana, B.' .
;
Department of Studies in Chemistry,
Mangalore University,
Mangalagangotri 574 199, India
;
