# Supplementary material for: (1Z)-1-[(2E)-3-(4-Bromo­phen­yl)-1-(4-fluoro­phen­yl)prop-2-en-1-yl­idene]-2-(2,4-dinitro­phen­yl)hydrazine
Source: Acta Crystallogr Sect E Struct Rep Online. 2012 Jun 23;68(Pt 7):o2193. doi: 10.1107/S1600536812027328 (PMC3393993; doi:10.1107/S1600536812027328)
Supplement: Supplementary file 2 [file e-68-o2193-Isup2.hkl]

#
# h,k,l, Fc-squared, Fo-squared, sigma(Fo-squared) and status flag
#
data_I
_shelx_title ' rkbn13 in P2(1)/c'
_shelx_refln_list_code          4
_shelx_F_calc_maximum      248.98
_exptl_crystal_F_000       976.00
_reflns_d_resolution_high  0.8106
 
loop_
 _symmetry_equiv_pos_as_xyz
 'x, y, z'
 '-x, y+1/2, -z+1/2'
 '-x, -y, -z'
 'x, -y-1/2, z-1/2'
 
_cell_length_a    15.0738
_cell_length_b    10.6511
_cell_length_c    14.3353
_cell_angle_alpha  90.000
_cell_angle_beta  116.010
_cell_angle_gamma  90.000
 
_shelx_F_squared_multiplier     1.000
 
loop_
 _refln_index_h
 _refln_index_k
 _refln_index_l
 _refln_F_squared_calc
 _refln_F_squared_meas
 _refln_F_squared_sigma
 _refln_observed_status
   3   0   0    10255.52    10700.23    110.35 o
   4   0   0     9681.47     9938.50    239.06 o
   5   0   0    10256.08    10671.98    184.99 o
   6   0   0       25.39       41.37      7.29 o
   7   0   0     1366.92     1545.01     44.52 o
   8   0   0       89.41       93.93     20.50 o
   9   0   0     1785.32     1814.40     62.76 o
  10   0   0      445.27      362.58     48.07 o
  11   0   0       22.79       39.97     14.02 o
  12   0   0       50.42       52.44     14.06 o
  13   0   0      105.94      116.22     26.70 o
  14   0   0       10.90       14.52     16.05 o
  15   0   0       36.31       94.37     42.95 o
  16   0   0       16.58       49.83     34.73 o
   2   1   0     4286.82     4040.32     36.94 o
   3   1   0    12781.90    13513.84     77.53 o
   4   1   0     2898.15     3448.14     52.40 o
   5   1   0     3979.14     4361.48     46.31 o
   6   1   0      211.21      222.43     10.66 o
   7   1   0       18.29       15.11      4.74 o
   8   1   0      188.90      148.49     13.40 o
   9   1   0        4.55        2.43      8.13 o
  10   1   0       15.05        9.73      7.52 o
  11   1   0       10.87       -8.91      8.50 o
  12   1   0       65.91       54.83     11.52 o
  13   1   0       32.27       19.02      8.42 o
  14   1   0       21.85       19.06     11.79 o
  15   1   0        4.64        5.56     13.01 o
  16   1   0        2.77       10.21     25.40 o
   0   2   0     4344.02     4751.80     40.03 o
   1   2   0     2583.15     2731.72     25.49 o
   2   2   0     3141.62     3010.18     39.76 o
   3   2   0        9.63       19.99      2.61 o
   4   2   0     3075.93     3163.72     37.73 o
   5   2   0     2154.43     2213.12     29.52 o
   6   2   0      502.82      481.20     17.39 o
   7   2   0       45.22       55.19      8.23 o
   8   2   0      160.73      171.84     15.14 o
   9   2   0       11.46       -1.49      7.14 o
  10   2   0      536.35      562.60     26.80 o
  11   2   0        4.09        6.68      7.71 o
  12   2   0        7.06       -2.45      9.71 o
  13   2   0        2.78        5.92     10.02 o
  14   2   0       16.63        9.40     11.64 o
  15   2   0       10.83      -24.97     23.80 o
  16   2   0        0.01        2.39     33.77 o
   1   3   0     3083.07     3507.86     47.35 o
   2   3   0     2999.00     3345.33     52.04 o
   3   3   0      142.91      143.85      8.13 o
   4   3   0       81.79       75.07      6.68 o
   5   3   0      476.46      523.21     17.71 o
   6   3   0       20.41        9.29      4.60 o
   7   3   0      615.43      634.23     28.75 o
   8   3   0      162.82      175.77     14.56 o
   9   3   0       30.30       28.84     10.74 o
  10   3   0      143.11      153.91     14.27 o
  11   3   0      146.31      139.44     15.39 o
  12   3   0        0.83      -13.26      9.63 o
  13   3   0        0.19       -3.42      8.56 o
  14   3   0       23.65       25.18     13.61 o
  15   3   0        2.25        7.73     17.10 o
  16   3   0        3.23      -27.67     21.86 o
   0   4   0     3340.53     3086.62     59.93 o
   1   4   0      600.23      534.39     14.71 o
   2   4   0      703.38      734.89     20.63 o
   3   4   0     2254.56     2445.69     39.11 o
   4   4   0     3157.88     3043.00     51.71 o
   5   4   0       68.80      100.09     10.24 o
   6   4   0     1072.32     1092.43     36.57 o
   7   4   0       12.09        9.30      8.34 o
   8   4   0       65.55       73.38     10.99 o
   9   4   0      428.16      439.19     28.46 o
  10   4   0      125.37      137.88     17.96 o
  11   4   0       40.85       40.19     11.07 o
  12   4   0        0.26       -9.39     11.90 o
  13   4   0       41.49       26.24     13.09 o
  14   4   0        6.51       20.89     14.01 o
  15   4   0        0.19        2.10     15.44 o
   1   5   0      324.72      358.88     18.06 o
   2   5   0     2383.53     2341.97     53.85 o
   3   5   0    10220.66    10304.47    143.14 o
   4   5   0     1161.69     1193.60     50.12 o
   5   5   0      230.32      248.41     19.32 o
   6   5   0      431.84      459.20     25.22 o
   7   5   0      458.32      487.65     27.02 o
   8   5   0      209.18      196.83     17.12 o
   9   5   0      129.75      170.56     18.53 o
  10   5   0       20.17       19.96     11.25 o
  11   5   0        4.18       15.37     10.33 o
  12   5   0       50.25       62.66     15.20 o
  13   5   0       41.87       12.78     13.06 o
  14   5   0        0.33      -16.92     13.24 o
  15   5   0        3.28        0.61     13.17 o
   0   6   0     1670.06     1404.24     61.02 o
   1   6   0      624.69      591.60     25.26 o
   2   6   0     1692.16     1633.20     44.94 o
   3   6   0        5.55        4.98      6.47 o
   4   6   0     2897.42     2757.82     84.49 o
   5   6   0     2062.77     2083.78     62.06 o
   6   6   0       26.93       43.57     12.79 o
   7   6   0       16.96       17.20      7.92 o
   8   6   0      756.08      829.74     38.68 o
   9   6   0       62.81       53.21      9.85 o
  10   6   0        6.89       19.87     11.34 o
  11   6   0      102.92       84.12     13.61 o
  12   6   0       18.34        0.36     10.10 o
  13   6   0        0.87      -12.52     11.88 o
  14   6   0        0.67       -2.45     15.14 o
   1   7   0      908.63      928.09     34.49 o
   2   7   0     1604.18     1526.09     45.12 o
   3   7   0     1727.09     1711.30     49.04 o
   4   7   0      596.30      582.09     34.35 o
   5   7   0      153.70      181.78     24.46 o
   6   7   0      138.55      143.77     19.36 o
   7   7   0     2297.25     2345.15     67.32 o
   8   7   0        6.67        3.64     11.68 o
   9   7   0      227.04      201.07     21.96 o
  10   7   0       48.16       42.29     12.15 o
  11   7   0        8.88       -9.71     12.20 o
  12   7   0        7.56        8.15     12.21 o
  13   7   0        0.12        1.00     11.88 o
  14   7   0        0.38        3.92     17.61 o
   0   8   0        0.24        2.78     17.92 o
   1   8   0        0.62       10.37      9.80 o
   2   8   0       64.87       59.39     10.11 o
   3   8   0      311.94      306.19     23.20 o
   4   8   0      725.94      697.99     39.71 o
   5   8   0      101.45      112.40     18.06 o
   6   8   0      365.36      346.98     29.92 o
   7   8   0      281.82      310.87     30.52 o
   8   8   0        7.00        7.97     10.98 o
   9   8   0        2.89       -0.91     10.80 o
  10   8   0        2.33       -8.53     11.66 o
  11   8   0        7.34       16.13     12.26 o
  12   8   0        9.48       25.21     15.35 o
  13   8   0        1.25       27.35     15.68 o
   1   9   0       12.19        5.20     10.67 o
   2   9   0      156.78      154.74     17.87 o
   3   9   0     1377.83     1397.70     51.25 o
   4   9   0        8.66       -0.60      8.30 o
   5   9   0       70.04       73.11     13.92 o
   6   9   0      219.49      223.17     25.43 o
   7   9   0      152.55      179.17     22.21 o
   8   9   0       97.85      112.86     21.31 o
   9   9   0       24.03        4.12     19.67 o
  10   9   0        2.10       -0.16     15.35 o
  11   9   0       35.53       12.99     19.71 o
  12   9   0        1.09      -23.53     15.69 o
   0  10   0      365.40      399.21     47.99 o
   1  10   0       10.72       -3.32      8.37 o
   2  10   0       79.95       56.21     11.23 o
   3  10   0        0.28        1.22     10.06 o
   4  10   0       24.64        5.61     13.68 o
   5  10   0       24.52       31.12     12.25 o
   6  10   0       80.42       74.49     15.14 o
   7  10   0       33.56       22.94     14.77 o
   8  10   0        1.00       10.19     17.04 o
   9  10   0       11.02        6.08     11.99 o
  10  10   0        3.48       16.71     15.25 o
   1  11   0      306.37      358.59     29.52 o
   2  11   0       88.23       73.93     13.07 o
   3  11   0      122.30      137.85     19.61 o
   4  11   0      122.56      111.35     16.95 o
   5  11   0       27.72       51.79     16.24 o
   6  11   0      116.21      138.14     20.83 o
   7  11   0       41.57       50.85     13.31 o
   8  11   0       42.53       55.42     17.62 o
   9  11   0        0.03       -2.21     18.05 o
   0  12   0       80.01      119.13     28.71 o
   1  12   0       14.52       25.39     12.86 o
   2  12   0        2.49      -18.18     12.12 o
   3  12   0        2.11       12.35     13.86 o
   4  12   0        2.55       -2.94     16.55 o
   5  12   0       13.58       26.97     13.43 o
   6  12   0       30.61       29.44     15.76 o
   1  13   0       32.11       16.63     12.24 o
   2  13   0       31.90       38.80     18.53 o
 -17   1   1        2.99      -16.07     21.35 o
 -16   1   1        1.26        1.06     38.17 o
 -15   1   1        7.44       15.46     25.09 o
 -14   1   1       54.87       47.93     14.92 o
 -13   1   1        0.46       16.02     10.32 o
 -12   1   1       13.23       36.24     10.89 o
 -11   1   1        3.63       -4.43      6.32 o
 -10   1   1       26.27       21.53      5.83 o
  -9   1   1      961.80      959.80     33.91 o
  -8   1   1     1575.89     1692.18     39.79 o
  -7   1   1      491.73      548.24     16.40 o
  -6   1   1      165.79      172.27      8.06 o
  -5   1   1     1098.18      963.93     16.48 o
  -4   1   1    61992.96    64186.66    562.51 o
  -3   1   1      203.87      210.19      6.00 o
   2   1   1      151.25      179.63      4.71 o
   3   1   1     4203.14     4596.68     63.79 o
   4   1   1     4334.36     4404.82     48.32 o
   5   1   1     6658.43     6742.51     93.10 o
   6   1   1     3129.52     3203.43     51.73 o
   7   1   1        2.69       -7.63      5.52 o
   8   1   1       20.33       18.25      6.68 o
   9   1   1      532.12      547.19     29.06 o
  10   1   1      155.52      164.75     17.65 o
  11   1   1       18.96       17.51     10.01 o
  12   1   1       25.72        7.97     11.65 o
  13   1   1        8.68       22.37     11.65 o
  14   1   1       12.14      -21.52     14.35 o
  15   1   1        6.87        4.88     17.36 o
  16   1   1        0.09        4.59     24.37 o
 -16   2   1        0.10       28.03     20.83 o
 -15   2   1       29.07       26.02     23.07 o
 -14   2   1       33.78       35.95     12.02 o
 -13   2   1       27.55       16.55     12.54 o
 -12   2   1       73.29       31.40      8.50 o
 -11   2   1       16.56       31.28     11.47 o
 -10   2   1       25.29       18.62      7.36 o
  -9   2   1       75.33       75.96      9.58 o
  -8   2   1      507.94      511.55     19.78 o
  -7   2   1     2978.55     3071.96     43.32 o
  -6   2   1        9.01       15.73      3.27 o
  -5   2   1       20.78       21.87      3.00 o
  -4   2   1     9744.52     9942.92     69.60 o
  -3   2   1    13885.55    14928.28     74.33 o
  -2   2   1     7443.26     7861.64     53.86 o
  -1   2   1      226.61      199.37     11.01 o
   0   2   1     1272.15     1413.16     21.52 o
   1   2   1     7511.61     7914.77     60.10 o
   2   2   1     1137.89     1160.67     17.29 o
   3   2   1     8860.47     9489.31     77.76 o
   4   2   1       69.60       70.40      4.77 o
   5   2   1     2283.18     2344.13     42.27 o
   6   2   1      208.43      233.04     14.20 o
   7   2   1      446.45      473.80     22.03 o
   8   2   1      248.07      266.81     17.78 o
   9   2   1      603.77      628.16     28.61 o
  10   2   1      296.38      304.23     21.15 o
  11   2   1        3.02        4.10      9.62 o
  12   2   1       12.43        8.50     10.01 o
  13   2   1       24.94        8.13     11.09 o
  14   2   1       13.29        5.58     11.69 o
  15   2   1        0.39      -25.43     16.96 o
  16   2   1        5.33        5.34     21.95 o
 -16   3   1        1.12       17.09     16.66 o
 -15   3   1        0.06       -4.61     14.30 o
 -14   3   1        8.99        4.97     13.82 o
 -13   3   1      101.18       68.58     21.17 o
 -12   3   1        0.19       -9.29     11.05 o
 -11   3   1       23.88       27.81     10.85 o
 -10   3   1      580.65      614.33     33.28 o
  -9   3   1       27.45       44.36      9.45 o
  -8   3   1      451.56      457.14     24.78 o
  -7   3   1      129.81      128.45     10.67 o
  -6   3   1      694.19      789.24     21.92 o
  -5   3   1     4413.45     4551.41     63.91 o
  -4   3   1     2387.14     2252.69     36.27 o
  -3   3   1     1387.15     1392.84     34.07 o
  -2   3   1     2433.16     2534.45     39.38 o
  -1   3   1    13534.34    13867.63     83.58 o
   0   3   1    18764.92    18405.41    173.69 o
   1   3   1     8202.57     8318.32    113.76 o
   2   3   1      634.49      635.83     16.36 o
   3   3   1        6.41        4.85      3.05 o
   4   3   1     2220.32     2294.64     51.53 o
   5   3   1      183.45      143.71      9.15 o
   6   3   1     3787.88     3786.20    101.66 o
   7   3   1       11.85       16.08      5.47 o
   8   3   1       63.34       46.97      7.39 o
   9   3   1      260.61      252.32     18.71 o
  10   3   1      178.58      191.78     17.60 o
  11   3   1        1.64        2.53      9.50 o
  12   3   1       32.40       16.25      8.52 o
  13   3   1       23.33       13.35     13.13 o
  14   3   1        7.01       -8.25     10.44 o
  15   3   1        1.41        4.35     19.24 o
 -16   4   1        2.99        7.53     18.00 o
 -15   4   1        4.87       -8.06     18.46 o
 -14   4   1        9.22        6.25     30.53 o
 -13   4   1       13.96       14.47     10.71 o
 -12   4   1        1.11       -9.72     10.67 o
 -11   4   1       11.36       10.94      8.38 o
 -10   4   1       39.69       38.07      9.69 o
  -9   4   1       59.60       30.32      8.70 o
  -8   4   1      193.47      183.98     18.99 o
  -7   4   1      849.16      862.89     35.27 o
  -6   4   1      225.62      246.45     19.47 o
  -5   4   1       11.29       27.60      5.14 o
  -4   4   1       31.10       41.68      6.38 o
  -3   4   1      446.09      481.60     15.28 o
  -2   4   1       58.44       70.69      6.07 o
  -1   4   1     1584.14     1668.41     25.13 o
   0   4   1      311.64      372.27     13.48 o
   1   4   1       11.79       19.51      4.78 o
   2   4   1      777.54      811.64     23.90 o
   3   4   1     1256.85     1296.78     32.85 o
   4   4   1      721.62      700.07     26.82 o
   5   4   1       33.44       49.09      7.87 o
   6   4   1        0.96       -4.56      4.07 o
   7   4   1      451.11      446.04     17.94 o
   8   4   1       99.45       90.28     13.63 o
   9   4   1      428.59      446.37     29.33 o
  10   4   1        5.12       -1.95      8.17 o
  11   4   1       13.43       -0.17      9.76 o
  12   4   1       64.29       35.64     13.16 o
  13   4   1        3.67        6.11     11.11 o
  14   4   1        5.82       11.21     12.40 o
  15   4   1        0.00      -17.72     17.09 o
 -15   5   1        7.37       -4.85     22.14 o
 -14   5   1        6.20       21.66     11.44 o
 -13   5   1        0.26       14.42     17.12 o
 -12   5   1       96.34      133.03     20.11 o
 -11   5   1       27.79       30.40     11.36 o
 -10   5   1       15.40        8.44      8.98 o
  -9   5   1      133.21      133.37     21.90 o
  -8   5   1      689.67      689.07     32.90 o
  -7   5   1      130.80      106.59     12.63 o
  -6   5   1       15.68        6.87      9.10 o
  -5   5   1      451.19      449.74     25.74 o
  -4   5   1      392.28      369.50     19.38 o
  -3   5   1      266.71      235.03     14.60 o
  -2   5   1     2022.22     2049.44     37.45 o
  -1   5   1      353.70      269.54     15.41 o
   0   5   1     4988.04     4889.47     65.54 o
   1   5   1     2020.82     1988.82     42.45 o
   2   5   1      206.23      179.52     14.82 o
   3   5   1        5.90       -2.91     13.97 o
   4   5   1     1674.31     1688.82     57.90 o
   5   5   1      846.09      782.10     31.86 o
   6   5   1       33.62       41.76      7.89 o
   7   5   1       38.53       17.64      5.16 o
   8   5   1      102.08       78.67     14.26 o
   9   5   1       38.63       63.04     12.82 o
  10   5   1       42.75       22.44     14.35 o
  11   5   1        1.47       13.72     10.74 o
  12   5   1       10.17        0.60     11.15 o
  13   5   1        0.07       -0.58     13.97 o
  14   5   1        1.85      -11.51     17.45 o
 -15   6   1        0.01        8.00     12.85 o
 -14   6   1        6.21      -20.35     13.56 o
 -13   6   1        0.16      -19.58     13.05 o
 -12   6   1        1.38      -18.31     12.21 o
 -11   6   1      336.79      337.75     29.42 o
 -10   6   1        0.30       24.46     10.39 o
  -9   6   1        2.54       18.55      9.24 o
  -8   6   1      299.98      301.47     23.34 o
  -7   6   1     1581.34     1637.77     57.98 o
  -6   6   1      569.60      607.02     34.46 o
  -5   6   1      619.66      619.35     28.77 o
  -4   6   1       10.22       25.40      7.83 o
  -3   6   1      434.08      404.21     24.80 o
  -2   6   1     6494.99     6733.68     85.66 o
  -1   6   1     3081.00     3092.69     57.40 o
   0   6   1      178.12      185.80     13.84 o
   1   6   1      111.01      108.89     11.42 o
   2   6   1     1057.62     1054.86     40.69 o
   3   6   1     5073.84     5323.91    118.17 o
   4   6   1      656.41      732.55     43.57 o
   5   6   1       91.52      115.61     14.39 o
   6   6   1       13.93       31.27      9.26 o
   7   6   1      538.29      528.57     31.03 o
   8   6   1      383.17      367.38     26.12 o
   9   6   1       89.25       82.11     21.70 o
  10   6   1        0.86      -16.11     10.74 o
  11   6   1       37.23       36.33     11.66 o
  12   6   1       23.38       20.82     14.89 o
  13   6   1        0.12       -7.33     12.56 o
  14   6   1        2.89      -18.79     12.53 o
 -14   7   1        5.37      -16.99     13.16 o
 -13   7   1       13.91       17.87     11.75 o
 -12   7   1        0.25       10.43     11.02 o
 -11   7   1        5.83       -4.66      9.93 o
 -10   7   1      103.63      111.96     22.13 o
  -9   7   1        1.51       -3.24     14.12 o
  -8   7   1        5.10        5.38      9.13 o
  -7   7   1      184.07      205.24     23.61 o
  -6   7   1       38.05       20.30      8.43 o
  -5   7   1      100.83      100.57     15.17 o
  -4   7   1      276.50      235.67     22.03 o
  -3   7   1      716.51      693.44     30.52 o
  -2   7   1       85.43       65.38      9.83 o
  -1   7   1        0.57        3.44      5.93 o
   0   7   1       54.57       32.84      7.24 o
   1   7   1        1.43       -2.78      6.35 o
   2   7   1       14.23       17.39      6.76 o
   3   7   1      166.74      155.69     18.15 o
   4   7   1      322.61      306.25     30.53 o
   5   7   1       12.29       -0.25     12.56 o
   6   7   1        0.48       16.20      8.68 o
   7   7   1       73.74       95.24     15.01 o
   8   7   1       14.19       24.39      9.84 o
   9   7   1       19.15       11.94     10.18 o
  10   7   1        2.48       15.72     10.87 o
  11   7   1        0.09       -3.29     11.99 o
  12   7   1       10.41       30.89     14.44 o
  13   7   1        3.82       -1.79     15.45 o
 -13   8   1        1.25       23.32     19.23 o
 -12   8   1        8.49        7.97     14.32 o
 -11   8   1      170.43      170.20     22.30 o
 -10   8   1       11.10       12.14     14.48 o
  -9   8   1      189.05      216.49     23.60 o
  -8   8   1       33.98       20.73      8.80 o
  -7   8   1     1589.62     1619.92     66.27 o
  -6   8   1       17.69        3.50     10.30 o
  -5   8   1      113.87       95.85     15.88 o
  -4   8   1       82.89      106.04     14.60 o
  -3   8   1      401.02      399.23     25.13 o
  -2   8   1     1887.13     1830.47     52.61 o
  -1   8   1     1133.82     1094.71     40.43 o
   0   8   1      232.80      259.36     19.75 o
   1   8   1     1135.85     1153.01     42.63 o
   2   8   1      775.55      810.44     36.25 o
   3   8   1     2686.58     2547.59     65.22 o
   4   8   1       30.96       36.79     23.67 o
   5   8   1      138.57      130.70     18.35 o
   6   8   1        5.40        0.83     10.24 o
   7   8   1       80.29      114.53     17.59 o
   8   8   1       32.57       47.38     12.23 o
   9   8   1        9.85        1.24     10.80 o
  10   8   1       34.70       21.28     13.44 o
  11   8   1        0.74       -7.31     14.53 o
  12   8   1       53.75       35.90     15.53 o
 -12   9   1        2.49       -4.09     20.03 o
 -11   9   1       33.36       80.03     24.27 o
 -10   9   1       22.25       15.07     11.06 o
  -9   9   1       20.87       14.99     12.95 o
  -8   9   1       48.69       63.94     14.04 o
  -7   9   1       36.50       28.45     13.48 o
  -6   9   1       16.94       17.52      9.92 o
  -5   9   1       65.42       54.21     12.69 o
  -4   9   1      119.73      109.68     16.93 o
  -3   9   1       87.93       63.94     16.29 o
  -2   9   1        0.84      -19.13     12.75 o
  -1   9   1        9.40       -8.79     10.57 o
   0   9   1      381.03      367.49     26.55 o
   1   9   1        9.31        8.20      8.94 o
   2   9   1      420.65      435.66     28.67 o
   3   9   1      190.65      175.81     19.09 o
   4   9   1        4.94       11.92     14.77 o
   5   9   1       23.96       19.03     10.64 o
   6   9   1        0.40      -17.63     16.30 o
   7   9   1       61.46       47.22     11.44 o
   8   9   1       31.56       22.31     18.86 o
   9   9   1        5.25      -13.08     12.40 o
  10   9   1        0.28      -36.12     24.08 o
  11   9   1        6.94        7.61     14.22 o
 -11  10   1        6.50      -20.01     15.09 o
 -10  10   1       13.64       33.06     16.38 o
  -9  10   1        0.17       17.71     23.68 o
  -8  10   1        9.81       -1.59     13.51 o
  -7  10   1       26.83       41.34     13.40 o
  -6  10   1      163.92      182.04     21.93 o
  -5  10   1      195.05      220.68     23.59 o
  -4  10   1       45.09       36.76     12.94 o
  -3  10   1      148.04      145.08     17.39 o
  -2  10   1       95.50       85.15     14.14 o
  -1  10   1      488.38      521.37     32.74 o
   0  10   1       88.82       76.90     15.38 o
   1  10   1       24.65        0.14      8.73 o
   2  10   1      364.00      391.76     29.27 o
   3  10   1      194.67      196.35     21.76 o
   4  10   1      176.79      181.37     20.81 o
   5  10   1       27.32       17.45     12.62 o
   6  10   1       85.54       85.63     15.26 o
   7  10   1       96.51      118.09     19.41 o
   8  10   1       24.01       20.12     13.02 o
   9  10   1        9.95       -8.47     13.15 o
  10  10   1        0.02      -20.73     21.05 o
  -9  11   1       23.97       27.92     27.47 o
  -8  11   1        1.95       -5.05     17.07 o
  -7  11   1       45.02       66.30     20.48 o
  -6  11   1       51.62       57.71     14.62 o
  -5  11   1       35.97       40.33     11.92 o
  -4  11   1       51.05       70.82     15.55 o
  -3  11   1        3.07       10.44     12.62 o
  -2  11   1        0.19       -4.80     11.10 o
  -1  11   1        9.38        9.29     10.29 o
   0  11   1        7.59       23.63     11.29 o
   1  11   1       53.44       66.88     13.92 o
   2  11   1       95.84       84.38     13.95 o
   3  11   1       47.03       36.94     13.16 o
   4  11   1       21.03        2.64     10.25 o
   5  11   1       39.24       32.96     12.33 o
   6  11   1       35.96       40.46     13.19 o
   7  11   1        9.44       28.34     14.24 o
   8  11   1       13.39        8.21     14.10 o
  -7  12   1       39.24       66.82     32.81 o
  -6  12   1       31.33       54.30     15.73 o
  -5  12   1       35.45       47.77     16.68 o
  -4  12   1        6.26       10.61     12.72 o
  -3  12   1       55.52       53.52     15.25 o
  -2  12   1       30.16       22.99     11.28 o
  -1  12   1      106.14       92.06     19.22 o
   0  12   1       29.17       32.41     14.05 o
   1  12   1       32.27       29.83     12.37 o
   2  12   1       89.58       96.30     18.33 o
   3  12   1       75.64       58.13     14.37 o
   4  12   1        9.12       13.63     11.79 o
   5  12   1       12.64        5.16     13.24 o
   6  12   1       27.39       34.24     15.87 o
  -2  13   1       12.20       22.40     16.97 o
  -1  13   1       21.76       13.55     13.96 o
   0  13   1       62.95       72.60     17.24 o
   1  13   1       14.01       28.48     13.53 o
 -17   0   2       10.29      -33.54     36.09 o
 -16   0   2        1.71      -15.72     26.78 o
 -15   0   2        4.58        4.46     18.42 o
 -14   0   2        6.24        2.10     13.83 o
 -13   0   2       25.74       23.65     11.68 o
 -12   0   2      124.17      137.41     23.90 o
 -11   0   2        8.32       13.51      8.41 o
 -10   0   2      198.47      203.11     22.92 o
  -9   0   2      105.62       82.71      8.08 o
  -8   0   2       16.60       15.51      7.01 o
  -7   0   2     1265.93     1360.31     27.58 o
  -6   0   2     9091.47     8992.13    110.61 o
  -5   0   2    16751.79    17048.26     94.40 o
  -4   0   2    36940.50    35764.20    193.35 o
  -3   0   2     1165.41      902.03     18.10 o
   1   0   2    60566.95    58359.77    179.75 o
   2   0   2     7905.55     7454.44     90.89 o
   3   0   2      443.94      388.87     13.30 o
   4   0   2      214.91      266.60     13.37 o
   5   0   2     2309.32     2164.58     54.45 o
   6   0   2     2440.51     2250.45     96.29 o
   7   0   2      150.90      157.44     20.80 o
   8   0   2       39.42       30.35     10.08 o
   9   0   2        7.20      -23.69     16.08 o
  10   0   2      237.19      233.28     29.82 o
  11   0   2      143.79      132.54     25.03 o
  12   0   2      112.39      121.20     28.17 o
  13   0   2       37.46       44.01     19.41 o
  14   0   2       40.12       31.95     17.71 o
  15   0   2        9.44       17.51     18.38 o
 -17   1   2       27.92       -6.64     19.86 o
 -16   1   2        7.73       18.82     37.98 o
 -15   1   2        1.41       -6.49     17.29 o
 -14   1   2        7.70       24.56     15.28 o
 -13   1   2       27.07       30.23      9.26 o
 -12   1   2       15.10        3.17      8.44 o
 -11   1   2       62.08       62.01      9.85 o
 -10   1   2       23.13       20.93      5.34 o
  -9   1   2        3.03       -4.67      5.38 o
  -8   1   2      283.84      264.45     12.26 o
  -7   1   2     1823.32     1808.16     30.79 o
  -6   1   2       83.06       86.32      4.40 o
  -5   1   2     8762.29     9607.68     84.29 o
  -4   1   2    57452.14    59110.79    169.08 o
  -3   1   2     1703.03     1773.32     20.81 o
  -2   1   2      625.86      628.05     10.57 o
   0   1   2      836.21      754.28     17.30 o
   1   1   2     6824.93     6871.26     34.47 o
   2   1   2     2766.22     2869.53     32.64 o
   3   1   2      221.72      256.62      7.34 o
   4   1   2       71.89       82.38      5.66 o
   5   1   2      328.28      316.70     12.44 o
   6   1   2      218.89      231.58     11.13 o
   7   1   2        4.14        3.11      2.61 o
   8   1   2      211.48      208.62     15.94 o
   9   1   2       19.27       16.19      8.94 o
  10   1   2       58.37       60.30     11.61 o
  11   1   2      119.86      102.56     14.18 o
  12   1   2        5.69        2.14     10.72 o
  13   1   2       42.13       20.00     18.38 o
  14   1   2        9.48       15.06     12.54 o
  15   1   2        8.03       36.89     13.65 o
 -17   2   2        0.37      -42.15     46.24 o
 -16   2   2        6.17        8.20     20.49 o
 -15   2   2       10.70       40.21     18.66 o
 -14   2   2       63.33       57.09     16.28 o
 -13   2   2        6.03       -3.64      7.74 o
 -12   2   2       87.31       70.64     10.51 o
 -11   2   2       10.99        8.62      7.30 o
 -10   2   2       60.33       49.71     10.12 o
  -9   2   2     1693.05     1772.58     40.13 o
  -8   2   2     7702.90     8167.15     78.09 o
  -7   2   2      424.34      466.06     13.19 o
  -6   2   2     1227.57     1335.78     30.85 o
  -5   2   2     7306.64     7327.80     89.77 o
  -4   2   2     3542.83     3296.88     49.26 o
  -3   2   2       62.10       87.87      4.80 o
  -2   2   2     3461.48     3542.47     36.03 o
  -1   2   2       53.00       85.26      5.47 o
   0   2   2    14369.69    14114.69    122.15 o
   1   2   2     5166.53     4818.66     50.81 o
   2   2   2     6016.09     6207.63     77.68 o
   3   2   2        3.32        4.50      2.45 o
   4   2   2     4430.94     4362.54     56.09 o
   5   2   2     3808.62     3664.48     55.73 o
   6   2   2      481.48      465.79     21.33 o
   7   2   2      183.49      192.92     15.09 o
   8   2   2      124.54      118.10     12.71 o
   9   2   2       68.64       82.42     11.43 o
  10   2   2       48.08       30.78      8.13 o
  11   2   2        9.66        1.42      8.73 o
  12   2   2        0.33      -17.65     11.76 o
  13   2   2        8.95       -0.15     10.54 o
  14   2   2       18.14       -2.99     11.76 o
  15   2   2       11.49       27.36     14.77 o
 -17   3   2        0.37       10.00     20.87 o
 -16   3   2        0.18       10.91     20.64 o
 -15   3   2        0.76       -5.32     16.83 o
 -14   3   2        7.65       15.18     13.93 o
 -13   3   2       23.56       27.93     12.09 o
 -12   3   2        2.14        6.65     11.88 o
 -11   3   2      467.56      416.45     27.98 o
 -10   3   2        0.52        0.79      7.45 o
  -9   3   2       40.08       36.60      6.93 o
  -8   3   2     1004.89      842.09     34.19 o
  -7   3   2     1241.30     1284.89     27.94 o
  -6   3   2      777.25      760.30     21.73 o
  -5   3   2     1257.05     1368.02     30.46 o
  -4   3   2       78.57       75.96      9.30 o
  -3   3   2     4200.97     4338.43     53.83 o
  -2   3   2     4573.83     4320.40     47.62 o
  -1   3   2     5266.37     5271.68     44.66 o
   0   3   2     1578.00     1747.01     32.78 o
   1   3   2      964.47     1137.91     19.49 o
   2   3   2     1395.80     1595.14     26.45 o
   3   3   2     2327.67     2339.89     33.58 o
   4   3   2     2084.60     2082.62     39.48 o
   5   3   2      927.44     1035.26     24.40 o
   6   3   2      397.01      394.54     20.18 o
   7   3   2      593.01      583.93     25.94 o
   8   3   2      158.27      151.33     14.93 o
   9   3   2      113.49      118.05     12.89 o
  10   3   2        1.41        3.10      7.72 o
  11   3   2       47.67       23.67      8.79 o
  12   3   2       43.23       26.92     10.84 o
  13   3   2        0.07       17.35     12.18 o
  14   3   2        0.95       -1.80     10.73 o
  15   3   2        0.54        8.10     17.25 o
 -16   4   2       11.51       28.25     20.04 o
 -15   4   2        7.96       22.08     15.22 o
 -14   4   2        4.13       11.67     17.58 o
 -13   4   2       16.06       23.40     19.19 o
 -12   4   2       29.66       50.82     12.84 o
 -11   4   2        1.53       -1.23      8.86 o
 -10   4   2      151.88      163.73     16.99 o
  -9   4   2      200.96      236.32     19.69 o
  -8   4   2      503.27      501.13     25.91 o
  -7   4   2     1659.12     1777.18     37.67 o
  -6   4   2      417.43      443.95     17.61 o
  -5   4   2     1400.39     1551.69     34.97 o
  -4   4   2     9954.69    10028.51    104.51 o
  -3   4   2     9339.30     9314.89     79.21 o
  -2   4   2        3.71        4.57      2.59 o
  -1   4   2       18.90       23.61      4.42 o
   0   4   2     6063.00     5887.89     74.18 o
   1   4   2       90.91       46.22     10.53 o
   2   4   2     3267.73     3561.64     47.63 o
   3   4   2       27.26       28.94      5.05 o
   4   4   2      369.38      380.87     16.84 o
   5   4   2     1733.47     1641.61     36.16 o
   6   4   2      659.17      690.91     24.06 o
   7   4   2       53.44       39.32     12.25 o
   8   4   2        6.20       -6.26      7.78 o
   9   4   2        2.22        2.23      8.31 o
  10   4   2       52.68       63.66     13.83 o
  11   4   2        3.42        9.47      8.76 o
  12   4   2       10.90        2.92     11.68 o
  13   4   2       35.98       36.80     23.11 o
  14   4   2       13.95       35.68     26.45 o
 -16   5   2        0.42       15.25     66.66 o
 -15   5   2       30.89       18.90     17.69 o
 -14   5   2        4.86       -0.28     13.65 o
 -13   5   2        1.29      -10.22     12.92 o
 -12   5   2      176.76      189.20     22.09 o
 -11   5   2       78.33       67.81     13.18 o
 -10   5   2       60.92       50.96     10.95 o
  -9   5   2      141.00      137.12     15.79 o
  -8   5   2      222.78      217.25     17.45 o
  -7   5   2      773.83      693.89     34.45 o
  -6   5   2      344.31      371.36     19.63 o
  -5   5   2       42.39       41.68      6.10 o
  -4   5   2      730.21      678.92     24.03 o
  -3   5   2     1856.83     1793.74     37.42 o
  -2   5   2     1791.42     1660.12     38.37 o
  -1   5   2     9608.10    10281.31    111.22 o
   0   5   2      202.25      183.39     11.71 o
   1   5   2     1461.75     1663.57     44.38 o
   2   5   2      482.64      452.63     24.37 o
   3   5   2     1852.03     1923.10     46.71 o
   4   5   2      402.67      376.47     21.74 o
   5   5   2      296.15      309.04     17.54 o
   6   5   2        9.06      -10.09      6.73 o
   7   5   2      105.65       91.86      9.79 o
   8   5   2      160.91      154.42     17.78 o
   9   5   2      208.80      196.00     21.37 o
  10   5   2        3.50       -4.63      9.96 o
  11   5   2        5.06       14.68     10.71 o
  12   5   2        1.72       20.68     14.18 o
  13   5   2        4.66        6.37     13.33 o
  14   5   2        0.82       21.23     14.70 o
 -15   6   2        6.00        0.38     12.11 o
 -14   6   2       51.61       31.23     16.87 o
 -13   6   2       34.37       16.63      9.28 o
 -12   6   2        9.67        8.47     10.17 o
 -11   6   2       26.38       23.12     10.45 o
 -10   6   2       35.83       34.03      9.06 o
  -9   6   2       24.47        3.59      7.96 o
  -8   6   2      266.41      265.02     24.39 o
  -7   6   2       70.92       74.24     12.90 o
  -6   6   2       67.19       87.07     11.74 o
  -5   6   2       21.37       16.35      9.33 o
  -4   6   2      510.20      519.91     22.88 o
  -3   6   2       25.15       19.99      5.48 o
  -2   6   2      168.83      135.31     12.41 o
  -1   6   2       45.35       30.97      5.47 o
   0   6   2      119.73       99.64     11.17 o
   1   6   2     1853.65     1789.97     45.74 o
   2   6   2        2.07        1.63      8.13 o
   3   6   2      779.43      859.54     49.98 o
   4   6   2       50.02       34.84     11.52 o
   5   6   2      567.65      569.03     30.20 o
   6   6   2      173.20      175.98     18.05 o
   7   6   2        0.36       -1.00     14.13 o
   8   6   2        1.37      -14.17     11.19 o
   9   6   2       71.03       79.28     13.31 o
  10   6   2      107.72      106.33     16.34 o
  11   6   2        0.77        3.94     10.23 o
  12   6   2        5.94        8.40     12.74 o
  13   6   2        0.18       -7.72     10.82 o
 -14   7   2       11.31       16.39     16.51 o
 -13   7   2        8.07       20.46     11.32 o
 -12   7   2       38.60       21.66     11.02 o
 -11   7   2      557.23      544.55     37.31 o
 -10   7   2      164.85      155.42     19.29 o
  -9   7   2        0.01      -17.13     16.23 o
  -8   7   2      268.68      258.90     24.15 o
  -7   7   2       74.52      106.54     15.89 o
  -6   7   2     1680.29     1721.40     58.68 o
  -5   7   2      958.75      942.78     41.77 o
  -4   7   2      239.59      223.02     19.73 o
  -3   7   2     1096.43     1155.87     38.77 o
  -2   7   2     1494.78     1484.23     43.76 o
  -1   7   2     1057.78     1013.43     36.05 o
   0   7   2      358.11      356.64     21.53 o
   1   7   2        0.40        0.58      5.86 o
   2   7   2      342.06      364.56     23.21 o
   3   7   2      855.53      854.02     53.11 o
   4   7   2     1179.82     1229.52     53.50 o
   5   7   2      179.77      187.12     18.27 o
   6   7   2       28.93       54.20     12.44 o
   7   7   2      554.70      538.52     33.60 o
   8   7   2      308.43      301.73     26.18 o
   9   7   2        9.79       -5.65     12.60 o
  10   7   2        0.09       -6.00     12.19 o
  11   7   2       16.58       26.40     12.67 o
  12   7   2       30.24       26.76     22.62 o
  13   7   2        0.64       -0.19     14.92 o
 -14   8   2        9.63       41.11     21.54 o
 -13   8   2       40.70       75.71     22.57 o
 -12   8   2       33.30       21.41     15.45 o
 -11   8   2       33.37       68.73     17.92 o
 -10   8   2        0.26        0.12     19.01 o
  -9   8   2       71.14       64.33     14.79 o
  -8   8   2      156.66      135.52     19.56 o
  -7   8   2      389.88      441.22     33.06 o
  -6   8   2      183.36      198.35     21.47 o
  -5   8   2        0.86      -15.61     10.40 o
  -4   8   2       40.03       24.77      9.47 o
  -3   8   2        9.15       -2.75      7.84 o
  -2   8   2       90.34       75.07     10.86 o
  -1   8   2      115.83      123.19     14.19 o
   0   8   2      216.36      195.67     18.35 o
   1   8   2      322.18      359.51     24.50 o
   2   8   2       32.50       26.04      8.65 o
   3   8   2      769.35      698.05     34.69 o
   4   8   2       15.28        8.51      9.84 o
   5   8   2      200.56      198.01     24.46 o
   6   8   2       15.99       17.69     12.67 o
   7   8   2       86.00       95.82     16.13 o
   8   8   2       62.92       88.80     17.82 o
   9   8   2       27.77       37.38     13.31 o
  10   8   2        9.72        5.67     11.73 o
  11   8   2        0.14        1.25     12.49 o
  12   8   2        0.93       -9.24     14.19 o
 -12   9   2       45.87       56.78     26.06 o
 -11   9   2        5.46        3.40     12.68 o
 -10   9   2      103.21      104.20     21.11 o
  -9   9   2        0.63       -6.32     12.17 o
  -8   9   2       97.06      115.74     20.03 o
  -7   9   2      483.59      513.46     38.07 o
  -6   9   2      473.43      492.30     35.76 o
  -5   9   2      228.27      268.70     23.52 o
  -4   9   2       31.43       28.31     10.53 o
  -3   9   2      856.80      783.41     37.37 o
  -2   9   2      430.69      431.85     27.00 o
  -1   9   2     2314.71     2304.16     63.85 o
   0   9   2      117.45      114.96     15.73 o
   1   9   2      149.28      154.60     18.28 o
   2   9   2       66.07       59.51     11.31 o
   3   9   2      419.72      438.51     30.28 o
   4   9   2      298.55      292.96     24.95 o
   5   9   2        2.13      -16.01     11.30 o
   6   9   2        0.98        2.35     14.24 o
   7   9   2       32.11       44.91     15.52 o
   8   9   2      116.05      138.22     25.76 o
   9   9   2       18.69       27.72     13.06 o
  10   9   2        3.75      -17.78     13.29 o
  11   9   2       19.86       30.76     21.81 o
 -11  10   2       26.11       36.81     33.22 o
 -10  10   2       15.09        5.59     15.07 o
  -9  10   2       30.53       26.49     22.07 o
  -8  10   2       50.51       48.09     21.99 o
  -7  10   2       43.66       47.02     12.25 o
  -6  10   2       45.29       50.89     17.70 o
  -5  10   2       26.51       21.69     11.66 o
  -4  10   2      351.55      388.85     29.60 o
  -3  10   2      164.29      154.12     21.28 o
  -2  10   2      125.33      126.34     16.98 o
  -1  10   2       12.81        9.31      9.12 o
   0  10   2      243.88      246.10     23.09 o
   1  10   2        0.51      -16.92     11.28 o
   2  10   2       10.66       -6.90     10.88 o
   3  10   2       52.99       19.31      8.99 o
   4  10   2        3.64      -14.65      9.81 o
   5  10   2        1.19       15.63     11.21 o
   6  10   2        1.89        3.10     11.80 o
   7  10   2       35.60       36.38     12.80 o
   8  10   2       20.59       -6.12     14.52 o
   9  10   2        1.52       -7.74     16.05 o
  -9  11   2        4.87      -11.43     22.38 o
  -8  11   2        6.45       12.39     12.89 o
  -7  11   2       45.56       66.92     21.08 o
  -6  11   2        4.60        8.07     16.08 o
  -5  11   2      187.19      224.66     24.63 o
  -4  11   2       34.89       43.51     12.75 o
  -3  11   2       61.22       60.44     12.56 o
  -2  11   2      321.45      291.97     25.78 o
  -1  11   2      125.82      133.84     19.27 o
   0  11   2       61.35       55.59     14.33 o
   1  11   2        3.92        8.64     12.10 o
   2  11   2      162.30      177.99     21.52 o
   3  11   2       29.19       24.24     10.59 o
   4  11   2        4.75       -7.93     10.61 o
   5  11   2       65.71      101.76     17.20 o
   6  11   2        2.24        2.88     17.88 o
   7  11   2        8.78       23.24     12.99 o
   8  11   2       14.25       35.73     17.49 o
  -7  12   2        3.25       -3.60     27.14 o
  -6  12   2       40.34       36.42     18.33 o
  -5  12   2       46.43       47.82     17.76 o
  -4  12   2       43.04       37.70     13.78 o
  -3  12   2        5.48       -3.78     11.57 o
  -2  12   2        0.13       -0.88     11.22 o
  -1  12   2        9.99       11.81     11.81 o
   0  12   2       12.63       20.77     12.32 o
   1  12   2       41.78       46.88     13.71 o
   2  12   2       35.35       41.66     14.00 o
   3  12   2        0.78       -5.87     11.24 o
   4  12   2        0.85       23.34     12.25 o
   5  12   2        5.64       35.75     13.41 o
  -2  13   2        3.20        4.89     21.45 o
  -1  13   2       19.22       16.05     15.35 o
   0  13   2       16.19       28.73     17.48 o
 -17   1   3        0.64      -40.86     28.99 o
 -16   1   3        7.20        8.41     15.75 o
 -15   1   3        3.75       -2.52     43.40 o
 -14   1   3       34.91       16.69     13.33 o
 -13   1   3      114.92      111.27     20.94 o
 -12   1   3       10.87        5.56      6.65 o
 -11   1   3        0.60        5.53      5.45 o
 -10   1   3      835.64      745.64     27.70 o
  -9   1   3      131.66      133.33      7.99 o
  -8   1   3     6055.90     6112.86     72.91 o
  -7   1   3      218.49      214.26      7.37 o
  -6   1   3      214.37      193.49      8.98 o
  -5   1   3       22.79       16.96      3.03 o
  -4   1   3    11257.45    11011.75     98.17 o
  -3   1   3    31060.53    30203.29    141.80 o
  -2   1   3     1080.78      885.85     10.60 o
  -1   1   3       10.43       18.95      1.81 o
   0   1   3    13050.45    13154.84     65.47 o
   1   1   3     6345.50     5890.38     35.57 o
   2   1   3     4610.83     4513.31     44.01 o
   3   1   3      155.85      143.16      6.86 o
   4   1   3        5.62       14.58      3.41 o
   5   1   3     3196.02     3120.23     41.48 o
   6   1   3      804.40      803.82     22.12 o
   7   1   3      339.02      320.58     15.06 o
   8   1   3      113.66      116.46      9.57 o
   9   1   3        7.07        9.88      4.56 o
  10   1   3       38.87       32.69     10.96 o
  11   1   3       31.31       45.39     13.83 o
  12   1   3       11.09       18.68     13.14 o
  13   1   3        9.51       17.80     13.44 o
  14   1   3        2.53       -1.98     11.49 o
  15   1   3        0.59       -6.98     20.20 o
 -17   2   3        0.01      -17.00     16.94 o
 -16   2   3        0.92      -26.17     33.59 o
 -15   2   3        4.18       11.71     15.51 o
 -14   2   3       24.49       29.96     15.13 o
 -13   2   3       36.30       34.59      9.62 o
 -12   2   3      132.15      148.56     15.52 o
 -11   2   3       66.84       44.97      7.25 o
 -10   2   3       43.58       33.76      6.61 o
  -9   2   3      251.86      252.10     11.75 o
  -8   2   3     3319.62     3395.66     45.38 o
  -7   2   3        8.69       13.83      3.12 o
  -6   2   3     1275.66     1215.07     23.97 o
  -5   2   3      399.60      382.06     19.24 o
  -4   2   3       12.98       20.38      2.68 o
  -3   2   3      122.83      141.78     12.07 o
  -2   2   3     1325.98     1435.22     20.29 o
  -1   2   3     4176.44     4098.38     45.67 o
   0   2   3      115.62      106.93      5.47 o
   1   2   3     2530.61     2595.67     28.93 o
   2   2   3       14.14       26.07      2.89 o
   3   2   3     1196.95     1206.83     24.83 o
   4   2   3     2441.56     2715.84     39.41 o
   5   2   3      383.51      415.38     16.01 o
   6   2   3       27.22       26.26      6.21 o
   7   2   3        9.98        2.74      5.22 o
   8   2   3     1218.69     1190.19     40.75 o
   9   2   3       34.43       32.61     11.09 o
  10   2   3       15.28        2.43     16.27 o
  11   2   3        1.10        4.82     10.52 o
  12   2   3       21.21       20.55     11.75 o
  13   2   3       51.36       31.99     11.93 o
  14   2   3        1.18       -7.92     15.24 o
 -17   3   3        5.97        4.13     20.12 o
 -16   3   3        0.28        2.85     15.90 o
 -15   3   3        2.90       -0.78     15.78 o
 -14   3   3       22.22       15.61     13.70 o
 -13   3   3        3.53       13.57     15.36 o
 -12   3   3      492.05      493.66     38.86 o
 -11   3   3       11.49       16.80     11.77 o
 -10   3   3       86.29       80.15      7.22 o
  -9   3   3      985.73      996.83     51.32 o
  -8   3   3      434.05      454.85     16.87 o
  -7   3   3      109.48      109.00      8.41 o
  -6   3   3      488.14      484.87     20.36 o
  -5   3   3     1031.70     1064.65     21.93 o
  -4   3   3     5686.86     5514.18     47.77 o
  -3   3   3     1316.34     1156.16     20.82 o
  -2   3   3     2489.89     2554.18     44.37 o
  -1   3   3      291.00      296.05     13.20 o
   0   3   3     7368.07     7531.52     82.13 o
   1   3   3     5067.29     4897.82     51.43 o
   2   3   3     3532.05     3506.87     39.84 o
   3   3   3       58.30       78.88      7.01 o
   4   3   3      538.23      563.22     18.83 o
   5   3   3      331.24      467.02     21.35 o
   6   3   3     1065.23     1073.64     34.64 o
   7   3   3      234.49      265.66     18.74 o
   8   3   3      106.19      113.34     13.52 o
   9   3   3      128.34      109.21     14.23 o
  10   3   3      155.22      144.32     16.06 o
  11   3   3       92.82       88.33     16.00 o
  12   3   3       58.93       51.62     13.66 o
  13   3   3       10.23        1.14     12.25 o
  14   3   3        0.01      -18.01     21.79 o
 -17   4   3        0.56       15.37     17.09 o
 -16   4   3        8.47       -3.10     35.94 o
 -15   4   3       50.40       38.61     44.61 o
 -14   4   3       24.76       20.21     25.26 o
 -13   4   3       63.34       47.92     16.59 o
 -12   4   3      236.23      236.12     28.35 o
 -11   4   3      332.41      301.99     24.36 o
 -10   4   3      100.16       77.55     10.52 o
  -9   4   3       19.01       14.81      4.93 o
  -8   4   3      276.88      227.09     13.54 o
  -7   4   3      981.98      913.89     25.35 o
  -6   4   3     1744.50     1612.64     35.43 o
  -5   4   3     5033.44     5205.87     53.58 o
  -4   4   3      643.58      757.89     18.59 o
  -3   4   3     1081.32     1205.86     26.78 o
  -2   4   3     3054.10     3133.94     39.96 o
  -1   4   3     1119.31     1100.82     33.48 o
   0   4   3       89.10       65.93      6.68 o
   1   4   3     2327.63     2675.08     45.68 o
   2   4   3      762.05      882.90     21.71 o
   3   4   3     2788.11     2788.72     40.86 o
   4   4   3      114.18      113.75     10.01 o
   5   4   3      449.35      402.90     20.89 o
   6   4   3       22.31       29.47      7.35 o
   7   4   3       31.50       20.67     10.10 o
   8   4   3       79.58       66.73     10.10 o
   9   4   3       90.09       78.70     13.30 o
  10   4   3        8.28        8.17      7.71 o
  11   4   3       51.72       57.39     13.90 o
  12   4   3        0.25       16.19     10.24 o
  13   4   3        3.87       15.48     12.35 o
  14   4   3        0.54       34.68     18.54 o
 -16   5   3        1.72       25.55     32.52 o
 -15   5   3       23.28       51.77     24.52 o
 -14   5   3        0.04        4.09     16.40 o
 -13   5   3        2.81        8.53      9.97 o
 -12   5   3      159.02      164.26     19.10 o
 -11   5   3      127.55      141.21     16.24 o
 -10   5   3        1.74        3.33      8.58 o
  -9   5   3       22.43       20.18      7.37 o
  -8   5   3      615.86      677.46     35.12 o
  -7   5   3      139.22      132.33     11.97 o
  -6   5   3     1000.72      978.12     27.34 o
  -5   5   3      353.70      342.95     16.18 o
  -4   5   3     1002.17      956.71     26.98 o
  -3   5   3     1420.48     1282.91     33.11 o
  -2   5   3       60.70       47.21     10.49 o
  -1   5   3     2195.11     2438.51     46.02 o
   0   5   3       37.00       39.10      7.11 o
   1   5   3     4211.50     4380.70     72.51 o
   2   5   3      420.56      444.99     21.78 o
   3   5   3       14.60       11.67      5.29 o
   4   5   3        8.08       -6.47      8.71 o
   5   5   3      398.51      424.61     20.79 o
   6   5   3      886.58      948.78     31.54 o
   7   5   3        0.85       -6.45     10.95 o
   8   5   3        1.38        4.80     14.05 o
   9   5   3      138.55      137.45     18.60 o
  10   5   3        4.36        0.20     17.56 o
  11   5   3        0.46       15.96     12.20 o
  12   5   3        5.41        8.99     12.27 o
  13   5   3        0.52       -1.77     13.96 o
 -15   6   3       35.77       72.96     18.90 o
 -14   6   3       94.55       85.35     18.14 o
 -13   6   3       15.31       19.90     11.37 o
 -12   6   3       53.41       30.88     14.71 o
 -11   6   3       64.87       50.61     10.07 o
 -10   6   3       72.43       83.45     13.37 o
  -9   6   3      140.04      164.38     19.96 o
  -8   6   3      107.09       79.45     10.09 o
  -7   6   3     2101.08     2060.50     53.70 o
  -6   6   3     1235.57     1191.61     35.45 o
  -5   6   3      529.40      543.27     22.85 o
  -4   6   3        0.52        5.06      4.38 o
  -3   6   3      409.56      402.54     20.53 o
  -2   6   3      948.99      931.05     31.26 o
  -1   6   3     2416.06     2371.88     49.80 o
   0   6   3     2251.96     2351.51     43.56 o
   1   6   3       14.74        7.16      5.60 o
   2   6   3      108.34      109.71     15.87 o
   3   6   3     1695.85     1740.08     60.61 o
   4   6   3     1023.29      997.33     38.74 o
   5   6   3      279.71      313.40     23.01 o
   6   6   3       20.80       22.43      8.73 o
   7   6   3        1.40       -6.92     11.16 o
   8   6   3       51.35       27.49      9.41 o
   9   6   3        1.91      -17.48     22.58 o
  10   6   3        1.17       -1.28     13.18 o
  11   6   3       17.63       21.99     18.57 o
  12   6   3       30.92       37.98     11.54 o
  13   6   3        7.71       32.20     16.26 o
 -15   7   3        4.69       12.16     19.11 o
 -14   7   3        0.21       -8.76     15.56 o
 -13   7   3       42.25       52.82     15.89 o
 -12   7   3       10.54       -2.91     10.14 o
 -11   7   3      177.70      228.88     23.96 o
 -10   7   3        0.51        8.29     10.63 o
  -9   7   3      152.94      153.31     16.45 o
  -8   7   3      339.66      395.60     26.61 o
  -7   7   3      153.88      150.52     18.87 o
  -6   7   3       15.41        6.46     11.30 o
  -5   7   3      156.48      153.92     16.90 o
  -4   7   3       35.49       28.71      7.86 o
  -3   7   3      261.49      239.92     18.15 o
  -2   7   3      344.41      359.44     21.58 o
  -1   7   3        1.51       -5.22     10.63 o
   0   7   3      576.50      545.30     27.35 o
   1   7   3       68.26       60.09     10.53 o
   2   7   3       83.84       86.10     13.27 o
   3   7   3        4.14       -2.33     10.21 o
   4   7   3      227.43      237.77     25.72 o
   5   7   3      177.96      172.72     19.71 o
   6   7   3        2.56        1.74      8.21 o
   7   7   3       22.99       16.77     10.15 o
   8   7   3        1.23       -0.50     10.00 o
   9   7   3        0.20        8.85     11.85 o
  10   7   3        3.72       -4.20     11.90 o
  11   7   3        0.01        4.40     12.95 o
  12   7   3        1.18      -10.39     12.09 o
 -14   8   3       10.29      -10.89     14.26 o
 -13   8   3        7.57       10.98     13.74 o
 -12   8   3        2.54      -10.80     14.23 o
 -11   8   3      154.54      184.07     25.21 o
 -10   8   3       93.59      120.25     14.98 o
  -9   8   3        5.89      -11.38     11.23 o
  -8   8   3        2.13       -0.70      8.85 o
  -7   8   3      221.76      240.33     24.15 o
  -6   8   3      578.47      647.86     37.23 o
  -5   8   3      419.07      454.29     27.08 o
  -4   8   3       91.17      103.66     12.47 o
  -3   8   3      337.07      344.94     22.99 o
  -2   8   3      913.68      926.75     37.22 o
  -1   8   3     1683.11     1772.25     51.18 o
   0   8   3      989.86     1004.64     39.68 o
   1   8   3       13.93        9.00      7.67 o
   2   8   3       18.65        9.46      7.15 o
   3   8   3     1321.71     1325.16     43.91 o
   4   8   3      706.24      739.60     46.73 o
   5   8   3      161.17      149.26     23.19 o
   6   8   3       16.41       38.95     14.20 o
   7   8   3      125.74      128.41     19.37 o
   8   8   3      225.21      265.33     27.31 o
   9   8   3       10.85        1.61     13.55 o
  10   8   3        0.82       -6.40     14.42 o
  11   8   3        3.62       15.47     14.57 o
 -13   9   3        1.71       -1.95     12.55 o
 -12   9   3        4.13       42.32     16.41 o
 -11   9   3        0.97        4.50     13.33 o
 -10   9   3       37.48       17.64     17.60 o
  -9   9   3       48.61       51.53     16.68 o
  -8   9   3       63.09       51.97     12.89 o
  -7   9   3       82.75       95.67     16.57 o
  -6   9   3       43.30       28.90     11.10 o
  -5   9   3        3.73       -0.08      9.39 o
  -4   9   3       49.38       55.41     12.70 o
  -3   9   3      133.48      141.75     16.06 o
  -2   9   3      148.95      124.97     14.57 o
  -1   9   3      423.52      449.56     29.18 o
   0   9   3      247.23      281.29     23.55 o
   1   9   3      531.59      571.39     32.64 o
   2   9   3       15.59       -6.38      8.00 o
   3   9   3      127.49       95.18     15.76 o
   4   9   3       24.81       14.87      9.80 o
   5   9   3        1.52       -2.84     14.48 o
   6   9   3        2.70      -19.85     15.10 o
   7   9   3        6.43        6.44     19.75 o
   8   9   3       41.64       85.55     20.53 o
   9   9   3        0.47      -18.05     15.41 o
  10   9   3       13.34       -3.41     17.95 o
 -11  10   3       45.02       49.92     24.15 o
 -10  10   3       36.03       40.15     35.70 o
  -9  10   3      165.23      197.86     36.00 o
  -8  10   3        0.01        6.57     26.28 o
  -7  10   3      278.99      251.67     31.66 o
  -6  10   3      189.89      202.41     20.86 o
  -5  10   3      273.90      347.65     28.49 o
  -4  10   3       53.04       51.71     14.03 o
  -3  10   3       88.55       80.63     14.70 o
  -2  10   3       11.30       -7.07      9.17 o
  -1  10   3       47.25       52.36     13.21 o
   0  10   3      122.63      133.22     17.86 o
   1  10   3       74.16       60.73     12.50 o
   2  10   3       24.05       21.68     10.71 o
   3  10   3      132.16      137.79     17.00 o
   4  10   3       62.40       73.59     14.48 o
   5  10   3       30.09       38.07     16.53 o
   6  10   3       30.57       26.55     11.62 o
   7  10   3        0.81       12.58     16.15 o
   8  10   3        3.93       -1.24     20.50 o
   9  10   3        0.45      -14.14     24.52 o
 -10  11   3       68.01       73.33     21.87 o
  -9  11   3       16.99       27.76     18.14 o
  -8  11   3       56.48       59.38     17.59 o
  -7  11   3       71.72       74.67     20.47 o
  -6  11   3      126.74      168.29     28.86 o
  -5  11   3       55.46       87.94     19.30 o
  -4  11   3       71.91       79.65     15.96 o
  -3  11   3        4.44       -8.20     10.18 o
  -2  11   3       23.81       17.35     15.24 o
  -1  11   3       38.34       26.90     10.64 o
   0  11   3        7.23       23.37     18.22 o
   1  11   3        0.84        5.33     10.31 o
   2  11   3       21.94       23.30     10.09 o
   3  11   3       15.88       25.01     11.78 o
   4  11   3       29.77       34.89     12.68 o
   5  11   3       27.37       34.24     14.37 o
   6  11   3        0.39        7.39     10.34 o
   7  11   3        8.10       29.82     12.23 o
  -7  12   3        1.36       20.29     17.84 o
  -6  12   3       48.64       41.49     20.90 o
  -5  12   3       96.53      125.04     24.76 o
  -4  12   3       80.82       69.01     33.82 o
  -3  12   3       10.81       -7.90     12.88 o
  -2  12   3       89.39      104.94     24.06 o
  -1  12   3       99.72      102.38     17.19 o
   0  12   3       24.84       34.63     12.33 o
   1  12   3        0.55        7.39     12.56 o
   2  12   3        8.66       10.32     12.05 o
   3  12   3       96.47      113.98     18.06 o
   4  12   3       24.06       40.93     19.90 o
 -18   0   4        2.61        3.73     25.58 o
 -17   0   4        0.03      -13.93     30.14 o
 -16   0   4        7.00      -19.69     33.44 o
 -15   0   4        2.37      -52.75     35.16 o
 -14   0   4        6.93       -6.85     19.93 o
 -13   0   4       50.42       38.40     32.99 o
 -12   0   4        9.73      -27.74    108.94 o
 -11   0   4      615.61      653.49     61.44 o
 -10   0   4      217.81      201.19     17.62 o
  -9   0   4      923.69      934.65     44.90 o
  -8   0   4      572.00      558.51     34.58 o
  -7   0   4     2240.66     2183.75     96.34 o
  -6   0   4        5.93        8.96      4.89 o
  -5   0   4       23.11       21.13      5.80 o
  -4   0   4    28533.37    29107.64    160.28 o
  -3   0   4     5734.81     5414.92     33.65 o
  -2   0   4     6279.66     6122.88     43.44 o
  -1   0   4      383.76      466.43     10.60 o
   0   0   4     1710.34     1844.58     24.28 o
   1   0   4    10778.23    11115.32     74.02 o
   2   0   4     1097.88      944.36     24.01 o
   3   0   4      189.37      145.85     11.68 o
   4   0   4      193.52      228.80     18.35 o
   5   0   4      180.57      184.44     17.83 o
   6   0   4      193.55      203.64     26.83 o
   7   0   4      561.55      600.24     45.17 o
   8   0   4        1.47       13.40     10.67 o
   9   0   4      387.90      441.87     44.03 o
  10   0   4      458.11      458.85     37.82 o
  11   0   4        3.75      -12.79     19.33 o
  12   0   4       46.45       20.84     21.26 o
  13   0   4       17.15        9.12     39.66 o
  14   0   4       33.27       15.50     22.31 o
 -18   1   4        6.96       27.52     21.23 o
 -17   1   4        0.40      -39.04     42.33 o
 -16   1   4        0.04       -8.23     15.12 o
 -15   1   4        0.16       -9.30     37.53 o
 -14   1   4        4.35        4.62     20.43 o
 -13   1   4       70.78       49.50     12.48 o
 -12   1   4       36.84       32.66     10.68 o
 -11   1   4       74.02       71.71     16.01 o
 -10   1   4      863.73      875.83     23.82 o
  -9   1   4     2578.29     2561.88     50.45 o
  -8   1   4      226.61      238.89     11.57 o
  -7   1   4      177.20      180.18     13.67 o
  -6   1   4       42.87       30.69      4.83 o
  -5   1   4       22.13       41.59      4.40 o
  -4   1   4     5529.70     5838.23     52.11 o
  -3   1   4     8353.89     8450.24     36.05 o
  -2   1   4      431.10      434.49     13.92 o
  -1   1   4     4815.79     4810.15     31.00 o
   0   1   4      512.41      563.60     10.09 o
   1   1   4     3714.66     3834.04     51.73 o
   2   1   4      585.43      550.80     13.83 o
   3   1   4       34.12       23.84      3.92 o
   4   1   4     2105.55     2206.13     39.28 o
   5   1   4      177.86      196.44     12.63 o
   6   1   4      438.02      431.24     17.60 o
   7   1   4        0.92       -7.02      4.84 o
   8   1   4       24.89       27.62      8.55 o
   9   1   4       75.80       78.04     14.63 o
  10   1   4       11.28       13.51     14.42 o
  11   1   4       94.76       98.02     18.37 o
  12   1   4        0.17        5.52     11.41 o
  13   1   4        4.15        6.38     13.32 o
  14   1   4       74.19       86.49     19.14 o
 -17   2   4        4.22       15.77     26.71 o
 -16   2   4        1.80        4.96     41.95 o
 -15   2   4        0.20        3.31     17.74 o
 -14   2   4       80.03       84.89     15.93 o
 -13   2   4       26.08       15.97     15.15 o
 -12   2   4      747.59      770.88     41.59 o
 -11   2   4        0.77        4.84      4.57 o
 -10   2   4       34.70       26.28      4.43 o
  -9   2   4       64.08       66.77      7.07 o
  -8   2   4     6795.19     6892.89    126.98 o
  -7   2   4     3612.33     3661.21     55.55 o
  -6   2   4        4.31       -0.15      2.42 o
  -5   2   4      125.53      176.80      6.42 o
  -4   2   4     6857.62     7008.16     90.95 o
  -3   2   4     4129.25     3782.07     55.19 o
  -2   2   4     4257.38     3886.54     63.29 o
  -1   2   4        0.90        6.54      2.03 o
   0   2   4      443.33      493.75     11.29 o
   1   2   4     7345.11     7185.36     46.28 o
   2   2   4     3214.84     3131.47     35.34 o
   3   2   4     3845.46     3959.57     44.78 o
   4   2   4      468.00      483.03     18.04 o
   5   2   4     1736.41     1782.42     36.31 o
   6   2   4     2904.07     3027.53     48.86 o
   7   2   4       17.74       19.56      7.39 o
   8   2   4       36.43       34.74     12.25 o
   9   2   4        8.48        5.55      8.98 o
  10   2   4       69.75       45.24     10.36 o
  11   2   4       21.68       28.34     13.32 o
  12   2   4       50.81       45.41     16.42 o
  13   2   4        1.22      -11.25     13.36 o
  14   2   4        9.40        0.44     15.85 o
 -17   3   4       19.72       31.61     34.92 o
 -16   3   4       11.51        2.17     17.56 o
 -15   3   4       10.88        7.49     15.41 o
 -14   3   4        8.72        1.86     11.79 o
 -13   3   4       12.79       30.37     12.14 o
 -12   3   4      215.24      201.95     23.73 o
 -11   3   4      248.26      229.60     16.79 o
 -10   3   4      299.64      274.09     21.22 o
  -9   3   4      533.51      532.06     20.20 o
  -8   3   4      245.07      247.78     14.09 o
  -7   3   4     3015.58     2973.89     43.60 o
  -6   3   4      879.10      825.69     20.69 o
  -5   3   4     1333.91     1170.17     44.60 o
  -4   3   4      751.16      808.26     23.67 o
  -3   3   4       41.61       56.03      5.83 o
  -2   3   4      711.59      754.14     17.68 o
  -1   3   4     1312.78     1257.59     22.25 o
   0   3   4     4562.74     4576.27     45.97 o
   1   3   4       55.74       88.02      6.23 o
   2   3   4       74.74       65.32      6.26 o
   3   3   4       53.19       49.61      5.69 o
   4   3   4     2157.64     2187.56     45.69 o
   5   3   4      345.77      315.05     18.52 o
   6   3   4       27.46       20.10      8.73 o
   7   3   4      249.21      231.52     18.11 o
   8   3   4      148.12      120.40     16.46 o
   9   3   4      211.55      223.82     21.49 o
  10   3   4       22.16       11.15      9.62 o
  11   3   4        4.13      -11.59     12.18 o
  12   3   4        1.15       -9.17     11.82 o
  13   3   4       21.97       31.20     12.84 o
 -17   4   4        5.27        8.80     38.99 o
 -16   4   4       63.67       87.99     36.01 o
 -15   4   4        0.60      -10.23     23.08 o
 -14   4   4       12.88       25.47     25.17 o
 -13   4   4       66.38       42.70     31.50 o
 -12   4   4        6.05       33.39     14.35 o
 -11   4   4       28.78       13.33      6.22 o
 -10   4   4        0.15       -2.34      5.50 o
  -9   4   4       21.52       25.63      5.38 o
  -8   4   4      298.27      313.72     24.50 o
  -7   4   4     1172.23     1187.66     27.74 o
  -6   4   4       19.52       15.69      3.64 o
  -5   4   4      600.28      708.68     18.45 o
  -4   4   4     2975.59     2930.05     43.85 o
  -3   4   4     3774.82     3907.43     54.29 o
  -2   4   4     1086.89     1057.97     25.62 o
  -1   4   4      833.34      842.85     20.10 o
   0   4   4     1481.23     1560.78     32.93 o
   1   4   4       26.37       32.39      4.28 o
   2   4   4     2843.36     2862.32     43.73 o
   3   4   4       63.20       73.89      8.46 o
   4   4   4       28.71       16.67      5.57 o
   5   4   4        8.73        0.22      7.42 o
   6   4   4      194.06      168.93     14.94 o
   7   4   4      342.39      359.94     22.96 o
   8   4   4       68.26       64.06     12.05 o
   9   4   4        2.94        1.11      8.67 o
  10   4   4        0.52        5.21     14.67 o
  11   4   4        0.24       15.45      9.94 o
  12   4   4        2.79       -2.81      9.90 o
  13   4   4        5.92        7.86     11.70 o
 -16   5   4        0.60      -38.57     25.72 o
 -15   5   4        3.58       -6.47     23.75 o
 -14   5   4        4.00       -9.54     14.40 o
 -13   5   4       13.91        4.38     18.44 o
 -12   5   4       31.03       23.86      9.92 o
 -11   5   4      209.52      173.91     19.80 o
 -10   5   4      154.74      122.22     14.68 o
  -9   5   4      103.64       99.32      9.68 o
  -8   5   4       79.13       64.00      6.94 o
  -7   5   4      428.22      401.88     17.26 o
  -6   5   4      503.98      478.99     17.57 o
  -5   5   4     1100.74     1107.80     26.14 o
  -4   5   4     1410.56     1382.16     36.45 o
  -3   5   4     1992.74     2207.29     45.73 o
  -2   5   4       17.72       38.26      5.57 o
  -1   5   4     7027.93     7128.66     74.43 o
   0   5   4     2559.93     2413.50     40.86 o
   1   5   4      512.09      480.57     24.29 o
   2   5   4      120.94      108.50      9.29 o
   3   5   4      356.42      324.78     17.62 o
   4   5   4      697.41      688.16     31.51 o
   5   5   4      119.45      136.19     16.07 o
   6   5   4       49.16       35.52     13.40 o
   7   5   4       85.40       31.55     11.74 o
   8   5   4       70.38       55.05     16.51 o
   9   5   4       34.20       33.91     15.29 o
  10   5   4        2.69       14.24     11.93 o
  11   5   4        0.92       -1.25     15.07 o
  12   5   4       10.24       13.93     14.12 o
  13   5   4       36.26       26.11     13.96 o
 -16   6   4        8.42        1.52     28.49 o
 -15   6   4       59.32       44.33     26.62 o
 -14   6   4       15.17       45.22     18.68 o
 -13   6   4       14.46       19.66     13.80 o
 -12   6   4       17.50       28.56     10.42 o
 -11   6   4       13.50       13.44      7.85 o
 -10   6   4       47.62       45.26     11.53 o
  -9   6   4        7.01       17.66      7.31 o
  -8   6   4      104.54       98.46      9.84 o
  -7   6   4      127.91      152.69     11.76 o
  -6   6   4      411.50      474.32     20.56 o
  -5   6   4       62.27       56.85     10.62 o
  -4   6   4      111.27       91.49      9.90 o
  -3   6   4     1103.59     1128.33     33.70 o
  -2   6   4      509.62      507.06     23.16 o
  -1   6   4       86.41       89.87      8.51 o
   0   6   4      211.69      185.04     13.68 o
   1   6   4      741.22      748.33     26.13 o
   2   6   4      450.20      415.01     23.27 o
   3   6   4        0.50        6.79     14.05 o
   4   6   4        0.86        7.62      8.71 o
   5   6   4      383.25      403.08     26.53 o
   6   6   4      145.22      189.12     20.24 o
   7   6   4       19.06       -1.98     15.70 o
   8   6   4       63.16       45.95     16.58 o
   9   6   4       34.54       38.74     12.96 o
  10   6   4        7.91        8.93     14.72 o
  11   6   4       32.91       56.41     17.03 o
  12   6   4        1.99      -10.42     16.39 o
 -15   7   4       68.32       55.25     27.63 o
 -14   7   4        0.20       -3.86     15.91 o
 -13   7   4       52.45       56.86     23.96 o
 -12   7   4        5.56       -3.51     19.83 o
 -11   7   4      227.09      219.84     20.44 o
 -10   7   4      333.56      365.37     27.98 o
  -9   7   4        9.08       16.71      9.38 o
  -8   7   4        6.82       -4.71     14.80 o
  -7   7   4      137.02      136.53     17.11 o
  -6   7   4      970.88      984.42     32.29 o
  -5   7   4     1523.56     1582.06     50.47 o
  -4   7   4       96.40      123.74     12.94 o
  -3   7   4        1.80       -1.79      6.01 o
  -2   7   4      873.67      873.66     33.30 o
  -1   7   4     1060.02     1065.19     37.12 o
   0   7   4      402.11      445.57     26.61 o
   1   7   4      385.30      412.28     26.09 o
   2   7   4        2.41        4.02      8.71 o
   3   7   4     1076.71     1075.20     52.22 o
   4   7   4      433.82      452.88     35.70 o
   5   7   4       10.09       18.68      8.25 o
   6   7   4       88.20       98.61     17.04 o
   7   7   4       71.35       76.50     13.51 o
   8   7   4      187.19      190.86     23.36 o
   9   7   4       27.02       33.07     12.41 o
  10   7   4       13.82       18.44     14.03 o
  11   7   4       68.74      125.45     25.83 o
 -14   8   4       21.68       13.70     16.71 o
 -13   8   4        4.45        4.32     15.17 o
 -12   8   4        8.15       -9.05     11.13 o
 -11   8   4      203.16      223.75     26.34 o
 -10   8   4       14.50       23.51     27.12 o
  -9   8   4        0.50        0.07     14.05 o
  -8   8   4        1.35        2.58     11.07 o
  -7   8   4       75.16       88.78     15.22 o
  -6   8   4      383.53      400.08     27.67 o
  -5   8   4      265.25      249.37     20.09 o
  -4   8   4       27.41       28.17      7.63 o
  -3   8   4        0.47        2.90      6.05 o
  -2   8   4      198.05      162.45     16.15 o
  -1   8   4       51.86       59.14     12.22 o
   0   8   4        5.75       -0.78      8.77 o
   1   8   4       31.52       38.14      8.99 o
   2   8   4        1.83       -7.77      8.37 o
   3   8   4       28.23        9.11     12.09 o
   4   8   4       42.00       21.45     12.42 o
   5   8   4        1.95        2.04     12.71 o
   6   8   4       63.32       60.57     17.41 o
   7   8   4       37.52       26.41     18.63 o
   8   8   4       20.54       19.84     12.53 o
   9   8   4        1.22        0.21     21.21 o
  10   8   4      102.51      119.87     28.28 o
 -13   9   4       14.08       16.90     14.91 o
 -12   9   4       29.25       35.36     33.36 o
 -11   9   4      101.94      119.12     24.16 o
 -10   9   4       67.11       31.92     20.11 o
  -9   9   4        2.28      -24.04     16.72 o
  -8   9   4       29.98       43.94     15.94 o
  -7   9   4      565.67      588.30     38.31 o
  -6   9   4       86.25      108.30     13.85 o
  -5   9   4      248.77      306.11     24.68 o
  -4   9   4      328.94      369.65     24.59 o
  -3   9   4        4.93       10.69      7.76 o
  -2   9   4      290.69      271.32     22.40 o
  -1   9   4     1194.19     1217.21     46.76 o
   0   9   4      711.92      757.98     36.95 o
   1   9   4        1.62        7.05      9.25 o
   2   9   4      424.88      385.89     25.64 o
   3   9   4       19.46       23.96      9.91 o
   4   9   4      172.77      192.11     22.04 o
   5   9   4       93.94       92.51     23.91 o
   6   9   4        0.62       -7.70     14.81 o
   7   9   4        0.18      -22.77     16.54 o
   8   9   4        3.41      -24.12     16.08 o
   9   9   4       32.61       37.78     17.97 o
 -12  10   4        0.44       19.06     17.20 o
 -11  10   4       17.84       15.85     25.15 o
 -10  10   4       15.64      -20.68     31.30 o
  -9  10   4        1.05       -7.21     15.12 o
  -8  10   4       36.29       43.03     15.46 o
  -7  10   4       37.27       43.24     17.66 o
  -6  10   4      146.18      147.59     25.65 o
  -5  10   4       33.37       48.80     16.09 o
  -4  10   4      344.64      381.49     29.36 o
  -3  10   4      296.34      326.62     25.82 o
  -2  10   4       82.10       66.37     12.85 o
  -1  10   4       62.51       49.81     11.08 o
   0  10   4       70.11       39.45     10.85 o
   1  10   4      169.70      144.95     18.34 o
   2  10   4       14.98        8.43      8.56 o
   3  10   4       10.23        4.09      9.41 o
   4  10   4       15.64       19.62     12.50 o
   5  10   4        0.92       10.81     10.38 o
   6  10   4       12.26       19.06     15.82 o
   7  10   4        2.18       22.55     17.56 o
   8  10   4        9.28       25.80     16.99 o
 -10  11   4        8.71       15.69     25.42 o
  -9  11   4       89.90       95.98     25.22 o
  -8  11   4        0.17       16.21     14.84 o
  -7  11   4        9.36       18.36     18.27 o
  -6  11   4       15.79       14.78     13.35 o
  -5  11   4      168.08      163.33     26.14 o
  -4  11   4       23.08       -5.87     13.59 o
  -3  11   4        6.95      -10.68     15.47 o
  -2  11   4       21.53       14.59      8.54 o
  -1  11   4      288.69      302.74     26.48 o
   0  11   4       62.62       79.58     19.13 o
   1  11   4       27.34       18.28     12.29 o
   2  11   4       25.31        8.21     11.08 o
   3  11   4       64.66       55.88     11.77 o
   4  11   4       34.12       57.41     13.27 o
   5  11   4        6.87        8.04     10.76 o
   6  11   4        0.36        3.90     11.73 o
  -7  12   4        0.09      -12.34     17.22 o
  -6  12   4        0.30        2.01     12.45 o
  -5  12   4       13.04       12.26     17.43 o
  -4  12   4       31.72       26.49     15.63 o
  -3  12   4        7.50       13.18     15.36 o
  -2  12   4       64.61      108.30     25.60 o
  -1  12   4        2.58       13.18     15.70 o
   0  12   4       20.88       26.50     21.04 o
   1  12   4       20.75       34.67     12.90 o
   2  12   4        1.65        8.29     11.15 o
   3  12   4        3.01      -11.85     10.24 o
 -18   1   5        2.80       -2.37     39.29 o
 -17   1   5        2.07       -4.83     18.12 o
 -16   1   5        0.81      -10.98     16.66 o
 -15   1   5       22.76      -15.04     19.75 o
 -14   1   5       77.04       47.70     33.92 o
 -13   1   5        5.42        0.89     14.15 o
 -12   1   5      270.07      304.77     22.57 o
 -11   1   5       17.64       24.50      7.48 o
 -10   1   5       55.23       41.65      6.52 o
  -9   1   5        7.05       -2.41      3.96 o
  -8   1   5     2472.93     2644.91     44.56 o
  -7   1   5     2074.01     2020.00     49.23 o
  -6   1   5      240.05      213.27     11.57 o
  -5   1   5        1.93        2.23      1.53 o
  -4   1   5      345.40      379.26      7.39 o
  -3   1   5     4649.86     4534.50     43.25 o
  -2   1   5     2609.21     2365.42     20.61 o
  -1   1   5     1577.88     1456.22     18.35 o
   0   1   5       88.87       94.06      4.76 o
   1   1   5     8054.07     8597.04     66.03 o
   2   1   5     8678.56     9279.59     64.91 o
   3   1   5      372.99      401.28     15.75 o
   4   1   5     1044.95     1145.69     30.78 o
   5   1   5      720.98      697.05     25.23 o
   6   1   5      595.08      633.03     25.12 o
   7   1   5      351.31      392.47     18.87 o
   8   1   5       40.89       51.55      8.66 o
   9   1   5      112.23      117.55     17.56 o
  10   1   5       22.07       42.82     13.81 o
  11   1   5       34.11       31.85     12.51 o
  12   1   5      105.33      105.15     18.73 o
  13   1   5       23.90        8.73     12.53 o
 -18   2   5        0.14      -45.74    123.92 o
 -17   2   5        2.09       16.88     27.24 o
 -16   2   5        0.16       24.14     22.79 o
 -15   2   5       13.12       22.95     19.40 o
 -14   2   5       88.03       85.01     27.69 o
 -13   2   5      313.67      309.05     28.06 o
 -12   2   5        0.19       -4.49      8.48 o
 -11   2   5      369.45      364.90     20.13 o
 -10   2   5       74.62       90.27      9.88 o
  -9   2   5      194.20      204.65     12.06 o
  -8   2   5     1519.11     1561.68     43.25 o
  -7   2   5      330.16      351.66     17.06 o
  -6   2   5      319.03      299.65     18.10 o
  -5   2   5     2800.16     2821.21     46.54 o
  -4   2   5       93.62       91.72      5.44 o
  -3   2   5      822.41      869.11     25.98 o
  -2   2   5     1067.56     1155.06     18.13 o
  -1   2   5      107.23      100.28      5.16 o
   0   2   5      814.53      817.30     13.51 o
   1   2   5      776.88      724.35     14.69 o
   2   2   5      135.66      126.36      7.45 o
   3   2   5      306.69      318.45     12.81 o
   4   2   5      274.70      303.69     14.56 o
   5   2   5      146.85      145.93     11.49 o
   6   2   5      142.53      153.20     12.26 o
   7   2   5        4.39       -1.49      5.60 o
   8   2   5       39.68       36.64     11.04 o
   9   2   5        9.52        0.88      8.87 o
  10   2   5      104.34      103.62     15.31 o
  11   2   5       21.26        7.87     12.18 o
  12   2   5        6.57       16.46     12.96 o
  13   2   5       10.61       -2.40     12.04 o
 -17   3   5        9.10       26.00     20.42 o
 -16   3   5       84.96      132.97     37.86 o
 -15   3   5        0.10        0.15     17.62 o
 -14   3   5        0.06        6.70     15.16 o
 -13   3   5        4.76       17.37     20.19 o
 -12   3   5      659.81      676.87     28.61 o
 -11   3   5      603.31      655.55     27.96 o
 -10   3   5       35.60       27.21      5.95 o
  -9   3   5       31.27       26.95      5.60 o
  -8   3   5     2943.32     3004.95     83.47 o
  -7   3   5     1885.21     1913.71     39.74 o
  -6   3   5      774.31      735.36     22.92 o
  -5   3   5      422.81      421.65     13.85 o
  -4   3   5     3455.84     3621.72     40.09 o
  -3   3   5    10783.86     9927.43    105.58 o
  -2   3   5     3003.71     2764.36     33.64 o
  -1   3   5     1323.91     1323.15     24.70 o
   0   3   5     2453.96     2443.95     50.98 o
   1   3   5       56.83       39.66      5.57 o
   2   3   5     2485.94     2490.41     43.40 o
   3   3   5       83.12       64.05      6.99 o
   4   3   5      263.42      264.22     16.48 o
   5   3   5       84.95       69.56      9.08 o
   6   3   5        4.72      -11.71      7.80 o
   7   3   5        4.42       -3.04     10.78 o
   8   3   5       23.87       21.18     10.80 o
   9   3   5      158.31      155.57     17.42 o
  10   3   5        0.92       -6.31      9.19 o
  11   3   5       17.15       12.73     10.92 o
  12   3   5        9.67       25.37     11.87 o
  13   3   5        0.81      -17.22     14.91 o
 -17   4   5        1.84       18.31     20.61 o
 -16   4   5       12.19       32.62     50.03 o
 -15   4   5       39.19       93.74     39.96 o
 -14   4   5       22.76       38.13     23.34 o
 -13   4   5       35.96       25.47     10.29 o
 -12   4   5       31.87       20.87      6.29 o
 -11   4   5      259.92      214.27     20.48 o
 -10   4   5       82.34       63.56      8.57 o
  -9   4   5      763.21      730.38     33.34 o
  -8   4   5       16.61       18.44      5.78 o
  -7   4   5      466.74      458.48     18.16 o
  -6   4   5       77.38       59.95     10.21 o
  -5   4   5     2573.35     2565.59     53.68 o
  -4   4   5     5629.08     5838.42     65.46 o
  -3   4   5      922.99      976.67     26.33 o
  -2   4   5       57.93       82.11      5.63 o
  -1   4   5     2937.26     3026.07     45.36 o
   0   4   5     4708.65     4770.34     77.86 o
   1   4   5       96.18       66.68      7.57 o
   2   4   5      833.70      820.42     28.55 o
   3   4   5       31.93       27.35      7.46 o
   4   4   5      660.61      675.76     30.40 o
   5   4   5      490.40      537.58     26.42 o
   6   4   5       30.49       21.14      9.79 o
   7   4   5       98.85      106.19     12.97 o
   8   4   5        8.29        3.31      8.11 o
   9   4   5       36.82       27.57      9.50 o
  10   4   5       49.63       37.18     12.42 o
  11   4   5        5.15        1.15     10.89 o
  12   4   5        7.07       24.98     13.78 o
 -17   5   5        3.11       13.36     24.71 o
 -16   5   5       11.97        0.95     25.12 o
 -15   5   5       19.34       -4.83     54.74 o
 -14   5   5        3.83       -3.90     12.12 o
 -13   5   5       15.62       -7.26     12.22 o
 -12   5   5        2.51       -2.33      9.98 o
 -11   5   5      141.38      174.14     21.40 o
 -10   5   5      132.01      159.22     20.87 o
  -9   5   5       86.44       75.51      7.86 o
  -8   5   5      348.12      334.55     15.66 o
  -7   5   5      844.44      830.30     23.01 o
  -6   5   5       23.73       19.10      8.67 o
  -5   5   5       21.31       16.08      8.30 o
  -4   5   5        6.68        5.92      3.34 o
  -3   5   5       66.28       49.11      5.98 o
  -2   5   5     2226.63     2129.90     31.85 o
  -1   5   5      328.77      339.86     14.61 o
   0   5   5      137.18      171.57     10.50 o
   1   5   5       96.84       84.16      9.37 o
   2   5   5     2195.28     2163.04     41.47 o
   3   5   5      100.68      108.56     11.51 o
   4   5   5        5.80       -1.64      7.51 o
   5   5   5      161.75      153.38     17.91 o
   6   5   5        9.06        6.29     11.16 o
   7   5   5      106.07       89.49     22.59 o
   8   5   5       86.93       88.56     19.60 o
   9   5   5       41.60       62.94     17.56 o
  10   5   5        9.72        7.29     13.03 o
  11   5   5       16.19       17.63     14.32 o
  12   5   5        0.06        1.62     20.64 o
 -16   6   5       13.46      -21.12     23.65 o
 -15   6   5       27.70        6.73     19.35 o
 -14   6   5       10.14       -6.82     12.50 o
 -13   6   5       11.56       25.34     12.58 o
 -12   6   5       25.30       17.01     15.55 o
 -11   6   5      133.45       92.64     13.55 o
 -10   6   5       99.96       99.93     13.27 o
  -9   6   5       11.82       19.46      5.75 o
  -8   6   5        0.03       19.83      6.54 o
  -7   6   5      156.30      145.66     11.93 o
  -6   6   5      881.13      880.05     32.31 o
  -5   6   5     1070.94     1012.09     33.79 o
  -4   6   5      162.69      188.19     13.74 o
  -3   6   5        9.83       -1.74      5.04 o
  -2   6   5      471.59      410.65     16.01 o
  -1   6   5     2823.27     2760.13     46.53 o
   0   6   5      235.21      250.46     14.82 o
   1   6   5       14.00       15.89      6.28 o
   2   6   5       15.80       20.93      6.31 o
   3   6   5       67.15       96.79     12.14 o
   4   6   5      802.06      770.35     35.43 o
   5   6   5      661.07      647.63     35.30 o
   6   6   5        6.83        7.41     11.72 o
   7   6   5       35.52       49.45     13.83 o
   8   6   5      214.92      208.75     23.12 o
   9   6   5       20.00       23.02     12.31 o
  10   6   5       13.70        7.81     12.80 o
  11   6   5       15.82       16.39     19.71 o
 -15   7   5       28.90       87.99     28.50 o
 -14   7   5       14.61        8.44     19.47 o
 -13   7   5        7.35       13.49     13.63 o
 -12   7   5       11.05       22.83     16.00 o
 -11   7   5        1.12       -8.53     24.52 o
 -10   7   5      130.76      159.05     24.14 o
  -9   7   5       58.30       47.39     10.53 o
  -8   7   5        8.21       -6.05      7.08 o
  -7   7   5      134.41      147.97     28.01 o
  -6   7   5      482.78      489.43     26.74 o
  -5   7   5      485.87      512.09     25.25 o
  -4   7   5       67.91       76.63     10.25 o
  -3   7   5      135.46      111.43     11.83 o
  -2   7   5       16.37       25.07      5.90 o
  -1   7   5        5.06        3.88      5.04 o
   0   7   5        0.77       -9.55      7.92 o
   1   7   5       16.26       13.07      5.75 o
   2   7   5       30.83       24.97     11.03 o
   3   7   5      173.46      206.24     25.90 o
   4   7   5      182.67      206.07     26.02 o
   5   7   5        0.32       16.17     11.64 o
   6   7   5      145.42      176.93     21.65 o
   7   7   5       31.15       36.87     13.19 o
   8   7   5        3.34       -5.92     11.69 o
   9   7   5        2.16        6.48     17.41 o
  10   7   5        2.27       15.36     16.10 o
  11   7   5        3.20       33.79     22.61 o
 -14   8   5       11.56       14.12     12.72 o
 -13   8   5        3.30        4.76     21.95 o
 -12   8   5        8.88       19.02     20.44 o
 -11   8   5       73.87      109.69     22.24 o
 -10   8   5      123.03      171.07     30.09 o
  -9   8   5      134.02      122.90     23.51 o
  -8   8   5       38.92       25.10     24.77 o
  -7   8   5       38.88       28.82     10.02 o
  -6   8   5      747.73      628.73     60.84 o
  -5   8   5      349.89      329.52     22.45 o
  -4   8   5      499.28      505.22     26.53 o
  -3   8   5       16.57       18.75      8.39 o
  -2   8   5       82.69       87.78     13.12 o
  -1   8   5     1165.98     1193.38     42.58 o
   0   8   5      773.10      835.25     33.37 o
   1   8   5       93.22       84.97      9.81 o
   2   8   5        2.18        5.86     13.47 o
   3   8   5       24.42       -7.65     18.02 o
   4   8   5      117.44      130.68     23.54 o
   5   8   5       55.25       72.36     17.03 o
   6   8   5       12.87       21.25     13.36 o
   7   8   5       65.89      101.66     22.86 o
   8   8   5       96.32      153.86     30.36 o
   9   8   5       51.12       96.92     24.67 o
  10   8   5        3.08       16.96     22.54 o
 -13   9   5        2.14        3.00     16.58 o
 -12   9   5        2.11      -17.88     15.15 o
 -11   9   5       28.03        9.21     26.56 o
 -10   9   5      128.71      144.06     31.09 o
  -9   9   5       21.47       33.10     14.51 o
  -8   9   5        1.76       -7.70     21.36 o
  -7   9   5        1.17       -8.77     10.59 o
  -6   9   5      196.27      204.46     28.41 o
  -5   9   5       36.63       35.68     10.13 o
  -4   9   5        9.81       -7.73     10.47 o
  -3   9   5      264.52      230.38     20.29 o
  -2   9   5       28.13        9.93     10.37 o
  -1   9   5        2.59       -3.05      9.00 o
   0   9   5       65.90       60.88     12.30 o
   1   9   5        4.84       10.56      7.96 o
   2   9   5       15.75       12.02      8.93 o
   3   9   5        5.28       -4.43     15.31 o
   4   9   5      127.25      133.97     20.42 o
   5   9   5       36.08       21.34     22.47 o
   6   9   5        8.67       10.71     13.63 o
   7   9   5       33.09        0.84     15.82 o
   8   9   5       38.52       29.61     19.47 o
 -12  10   5        3.56        8.97     15.40 o
 -11  10   5       75.90      138.72     38.17 o
 -10  10   5       37.01       31.71     23.24 o
  -9  10   5      168.05      199.07     34.57 o
  -8  10   5       30.82       52.22     19.14 o
  -7  10   5        5.50       12.83     14.55 o
  -6  10   5      109.70      109.47     21.57 o
  -5  10   5     1075.67     1106.15     60.45 o
  -4  10   5      256.06      338.24     33.92 o
  -3  10   5       79.47       47.97     11.62 o
  -2  10   5      323.96      283.27     26.45 o
  -1  10   5       94.41      106.97     14.59 o
   0  10   5       17.70       32.91     15.76 o
   1  10   5      134.52      125.14     15.29 o
   2  10   5        0.83       -0.27      8.51 o
   3  10   5        9.70       -1.04      9.41 o
   4  10   5       75.85      103.20     16.95 o
   5  10   5      112.09      134.43     24.74 o
   6  10   5        0.18      -19.77     18.90 o
   7  10   5       27.63       63.51     19.88 o
 -10  11   5        8.45       31.17     23.54 o
  -9  11   5        3.26       24.30     15.53 o
  -8  11   5      178.80      257.17     33.82 o
  -7  11   5       45.54       33.94     15.94 o
  -6  11   5       54.62       65.74     18.68 o
  -5  11   5      267.15      260.13     31.49 o
  -4  11   5       49.20       29.37     13.16 o
  -3  11   5        1.37        4.62     12.42 o
  -2  11   5        7.61       20.52     14.28 o
  -1  11   5        3.49        8.52     16.44 o
   0  11   5       10.46        4.92     10.52 o
   1  11   5       48.34       38.06     15.03 o
   2  11   5       41.67       29.45     11.95 o
   3  11   5        0.23       -4.29     10.26 o
   4  11   5        0.65      -15.01     13.52 o
   5  11   5       13.48       24.66     17.93 o
  -7  12   5        3.65       27.62     17.65 o
  -6  12   5        3.34       -9.75     26.72 o
  -5  12   5       20.60       21.54     18.26 o
  -4  12   5       47.50       78.53     22.38 o
  -3  12   5       36.25       61.78     18.89 o
  -2  12   5        0.27       -2.20     17.46 o
  -1  12   5       26.39       46.55     23.19 o
   0  12   5       64.92       64.16     20.54 o
   1  12   5       14.84       20.83     20.99 o
   2  12   5        1.24       23.08     19.70 o
 -18   0   6        0.08      -20.91     32.94 o
 -17   0   6       19.20      -20.55     33.79 o
 -16   0   6       17.18       35.62     28.30 o
 -15   0   6       30.56       18.96     26.28 o
 -14   0   6       30.02        3.07     17.89 o
 -13   0   6      164.57      151.09     37.68 o
 -12   0   6       13.99        3.47     18.47 o
 -11   0   6       46.60       62.27     19.55 o
 -10   0   6       23.84       -3.52     13.87 o
  -9   0   6      126.39      121.54     23.05 o
  -8   0   6     5644.85     5787.50    108.69 o
  -7   0   6      988.33     1080.23     42.38 o
  -6   0   6       41.57       59.11      5.60 o
  -5   0   6      383.41      352.11     12.96 o
  -4   0   6       17.36       21.09      3.35 o
  -3   0   6    30850.66    32451.39    137.59 o
  -2   0   6     7766.32     7953.70     57.52 o
  -1   0   6       50.96       27.77      4.11 o
   0   0   6     4688.82     4901.04     73.93 o
   1   0   6     2793.40     2545.38     45.64 o
   2   0   6       35.87       20.73      8.81 o
   3   0   6      993.37     1083.87     42.19 o
   4   0   6      354.04      418.08     28.26 o
   5   0   6      108.50      115.02     16.36 o
   6   0   6      294.30      308.84     35.76 o
   7   0   6       47.19       37.86     17.29 o
   8   0   6      199.18      263.83     36.96 o
   9   0   6       20.87        7.12     16.87 o
  10   0   6      113.51      111.26     22.74 o
  11   0   6       11.82       15.97     27.51 o
  12   0   6       31.89       55.39     27.72 o
 -18   1   6        0.13       31.99     20.65 o
 -17   1   6        0.49      -11.20     23.16 o
 -16   1   6       29.72       -9.15     18.29 o
 -15   1   6       39.32       10.53     19.11 o
 -14   1   6       40.36       18.68     14.45 o
 -13   1   6        5.89      -25.95     17.30 o
 -12   1   6        7.36        3.18     11.70 o
 -11   1   6       77.16       76.15      8.81 o
 -10   1   6       24.59       14.50      5.11 o
  -9   1   6        5.05        6.01      5.53 o
  -8   1   6        7.65        4.21      5.90 o
  -7   1   6      653.28      706.50     15.87 o
  -6   1   6      278.62      286.06      8.20 o
  -5   1   6      464.39      433.02      8.85 o
  -4   1   6     2884.60     2835.17     30.31 o
  -3   1   6      165.36      169.09      5.73 o
  -2   1   6      243.54      262.54      7.71 o
  -1   1   6        5.47        5.73      1.89 o
   0   1   6     8369.89     9217.01     58.94 o
   1   1   6       32.68       41.00      5.24 o
   2   1   6     1270.78     1464.55     29.82 o
   3   1   6      473.43      520.77     21.25 o
   4   1   6      350.03      352.32     18.39 o
   5   1   6      378.84      432.24     21.14 o
   6   1   6      205.93      223.27     16.14 o
   7   1   6      172.49      181.07     13.67 o
   8   1   6      138.50      119.68     14.84 o
   9   1   6      348.28      400.94     31.95 o
  10   1   6        8.33       29.21     13.44 o
  11   1   6        0.91        6.14     11.97 o
  12   1   6        0.01       13.87     11.35 o
 -18   2   6       21.20       12.82     42.80 o
 -17   2   6       11.26       -0.97     17.92 o
 -16   2   6        3.07       -9.62     22.55 o
 -15   2   6       43.05       90.87     24.50 o
 -14   2   6       42.62       50.51     20.74 o
 -13   2   6      158.59      190.75     33.27 o
 -12   2   6      757.99      867.21     32.36 o
 -11   2   6      733.31      855.64     30.95 o
 -10   2   6       29.31       23.32      6.97 o
  -9   2   6      155.15      125.96     12.38 o
  -8   2   6      226.73      225.70     14.08 o
  -7   2   6     1725.70     1623.07     24.09 o
  -6   2   6     4177.52     4055.52     43.98 o
  -5   2   6        0.93        8.75      2.85 o
  -4   2   6      310.20      305.96      8.75 o
  -3   2   6     2401.72     2303.92     27.29 o
  -2   2   6     7730.57     7364.93     69.59 o
  -1   2   6      351.24      347.38     12.05 o
   0   2   6      107.80      107.29      6.02 o
   1   2   6      502.59      497.77     16.34 o
   2   2   6     4302.85     4296.82     46.39 o
   3   2   6      143.81      140.30      9.22 o
   4   2   6       36.75       54.16      6.90 o
   5   2   6       68.24       77.56      8.35 o
   6   2   6        1.93        1.23      7.20 o
   7   2   6      347.75      367.95     20.00 o
   8   2   6      213.24      244.04     21.67 o
   9   2   6       72.05       64.96     12.35 o
  10   2   6      100.41       96.18     16.57 o
  11   2   6       30.81       24.67     16.02 o
  12   2   6        4.37       25.92     18.03 o
 -18   3   6       11.05       18.85     37.27 o
 -17   3   6       41.09      114.14     34.88 o
 -16   3   6       10.45       21.30     20.62 o
 -15   3   6       45.58      104.29     32.71 o
 -14   3   6        0.28        5.80     16.85 o
 -13   3   6       46.01       53.72     14.09 o
 -12   3   6        8.86        4.40      7.82 o
 -11   3   6       14.47       10.91      5.55 o
 -10   3   6        4.47        3.66      6.70 o
  -9   3   6     1971.98     2045.29     44.12 o
  -8   3   6      437.60      416.80     21.21 o
  -7   3   6      950.23      952.01     22.02 o
  -6   3   6     1545.95     1480.67     27.00 o
  -5   3   6      583.44      525.74     15.76 o
  -4   3   6       38.43       49.02      4.21 o
  -3   3   6      178.40      146.52      7.46 o
  -2   3   6      725.39      737.55     26.69 o
  -1   3   6        8.07        8.65      2.60 o
   0   3   6      130.77      105.36      7.68 o
   1   3   6       71.26       60.46      8.60 o
   2   3   6      198.53      214.49     11.06 o
   3   3   6       17.88       11.18      5.58 o
   4   3   6       58.89       54.66      6.77 o
   5   3   6      726.27      730.28     30.74 o
   6   3   6        7.66        7.15      7.80 o
   7   3   6       22.60       30.38      9.05 o
   8   3   6       21.14       19.00      8.26 o
   9   3   6        5.32        4.30     10.20 o
  10   3   6        0.28      -11.42     11.48 o
  11   3   6       30.71       16.81     10.55 o
  12   3   6        5.13        1.48     16.04 o
 -17   4   6        9.55        6.25     26.48 o
 -16   4   6       59.54       50.51     26.40 o
 -15   4   6       36.16       37.71     16.78 o
 -14   4   6        0.06      -14.57     18.89 o
 -13   4   6      116.60      100.85     20.90 o
 -12   4   6       85.60       95.78     11.82 o
 -11   4   6      163.36      185.10     18.68 o
 -10   4   6       11.35       13.61      4.66 o
  -9   4   6       40.17       30.01      6.42 o
  -8   4   6      185.53      166.75      9.54 o
  -7   4   6     2775.40     2874.98     52.04 o
  -6   4   6      660.98      604.57     19.80 o
  -5   4   6      309.84      348.85     16.72 o
  -4   4   6      523.83      508.99     14.65 o
  -3   4   6       70.22       55.73      4.95 o
  -2   4   6     3409.88     3234.48     43.06 o
  -1   4   6      117.45      105.08      8.53 o
   0   4   6      919.89     1039.67     42.01 o
   1   4   6     1144.81     1106.43     29.84 o
   2   4   6      111.57       99.55     10.53 o
   3   4   6     1234.21     1284.47     42.73 o
   4   4   6      358.85      378.43     21.68 o
   5   4   6      360.18      362.05     22.66 o
   6   4   6      207.33      208.95     18.52 o
   7   4   6      125.97      108.54     15.43 o
   8   4   6        1.97        4.34      9.34 o
   9   4   6        8.86       -1.07      9.88 o
  10   4   6        0.24        3.56      8.97 o
  11   4   6        0.88      -14.79     11.23 o
  12   4   6       23.76       30.80     15.88 o
 -17   5   6        0.35       30.63     22.31 o
 -16   5   6        9.33        6.41     24.64 o
 -15   5   6       23.20      -21.84     19.43 o
 -14   5   6        5.31      -22.19     18.19 o
 -13   5   6        3.27        0.56     10.69 o
 -12   5   6       42.89       25.47     10.07 o
 -11   5   6      218.53      160.06     19.52 o
 -10   5   6      406.63      408.70     32.99 o
  -9   5   6        7.25       -0.67      8.28 o
  -8   5   6      112.79      102.88     20.28 o
  -7   5   6      807.99      785.78     46.41 o
  -6   5   6       98.84       95.45     15.16 o
  -5   5   6     3746.19     3775.23     59.42 o
  -4   5   6     1237.72     1197.42     24.58 o
  -3   5   6      182.93      248.08     10.91 o
  -2   5   6      863.38      902.41     25.93 o
  -1   5   6      169.59      128.43     15.61 o
   0   5   6     1650.56     1582.67     42.25 o
   1   5   6      400.31      375.16     28.25 o
   2   5   6        0.77       -4.28     10.66 o
   3   5   6       26.26       27.94      7.08 o
   4   5   6       16.91       25.15      7.62 o
   5   5   6        4.45       15.22     10.10 o
   6   5   6        9.20       32.12     13.73 o
   7   5   6        8.30        8.07     13.48 o
   8   5   6       11.11       18.75     13.74 o
   9   5   6       23.12       16.85     18.66 o
  10   5   6        0.15       16.84     10.93 o
  11   5   6        0.68       -0.94     26.24 o
 -16   6   6        4.05      -12.09     24.58 o
 -15   6   6        0.80      -15.20     16.96 o
 -14   6   6       40.92       25.68     12.19 o
 -13   6   6        0.01       13.37      9.36 o
 -12   6   6       92.47       80.77     16.88 o
 -11   6   6        8.41       17.98     11.66 o
 -10   6   6       20.90       27.10     11.06 o
  -9   6   6       17.94       42.93     15.58 o
  -8   6   6       17.21        6.86      5.06 o
  -7   6   6       34.83       25.33      4.94 o
  -6   6   6      502.61      531.68     38.59 o
  -5   6   6      302.47      297.66     20.39 o
  -4   6   6        0.54        3.30      5.75 o
  -3   6   6      110.96      101.72      8.74 o
  -2   6   6      157.25      139.09      9.09 o
  -1   6   6      659.24      608.55     29.17 o
   0   6   6      724.43      663.20     32.03 o
   1   6   6      334.76      287.28     27.82 o
   2   6   6      206.08      210.11     22.45 o
   3   6   6        5.20       13.13     10.15 o
   4   6   6       18.65        6.09     10.63 o
   5   6   6       63.06       37.19      9.84 o
   6   6   6       32.22       44.21     11.32 o
   7   6   6       17.93       -9.90     10.35 o
   8   6   6        9.20       41.30     16.53 o
   9   6   6       46.88       52.56     18.60 o
  10   6   6        0.12      -25.26     18.64 o
 -15   7   6       36.15       39.94     16.36 o
 -14   7   6       12.14       21.88     20.03 o
 -13   7   6        5.77       -3.86     10.77 o
 -12   7   6        0.18        4.34     14.64 o
 -11   7   6        3.34       -7.48     11.20 o
 -10   7   6      167.00      184.24     24.73 o
  -9   7   6      632.08      678.65     64.09 o
  -8   7   6       91.46      101.45     18.37 o
  -7   7   6       53.38       27.81     11.74 o
  -6   7   6      413.04      424.09     31.80 o
  -5   7   6     1468.08     1567.56     57.43 o
  -4   7   6      574.70      567.81     25.03 o
  -3   7   6       60.84       56.01      7.95 o
  -2   7   6        1.71        2.14      5.57 o
  -1   7   6      465.21      482.42     18.85 o
   0   7   6     1407.88     1326.86     43.35 o
   1   7   6      621.40      577.14     31.19 o
   2   7   6      289.70      306.49     29.45 o
   3   7   6       11.72       22.96     17.57 o
   4   7   6     1288.95     1250.71     64.50 o
   5   7   6      894.79      894.43     57.41 o
   6   7   6      245.90      197.17     30.75 o
   7   7   6       93.41       86.14     25.22 o
   8   7   6       33.60       -4.61     15.78 o
   9   7   6        8.33       18.36     17.89 o
  10   7   6        0.57       -6.74     20.00 o
 -14   8   6        4.23       12.88     13.19 o
 -13   8   6        0.11        8.08     13.95 o
 -12   8   6       13.98       10.48     13.84 o
 -11   8   6       77.26       98.64     29.94 o
 -10   8   6      178.70      205.53     34.80 o
  -9   8   6        1.15       12.19     11.77 o
  -8   8   6       46.71       22.96     12.41 o
  -7   8   6       10.77        6.48     15.92 o
  -6   8   6       88.53       77.73     15.12 o
  -5   8   6       17.49       18.07      6.51 o
  -4   8   6       82.63       57.74      8.53 o
  -3   8   6        0.23       -0.47      6.65 o
  -2   8   6      159.29      164.81     14.93 o
  -1   8   6        5.75        3.65      6.88 o
   0   8   6       15.15       18.52      6.83 o
   1   8   6       42.58       44.71     14.31 o
   2   8   6        0.68       -3.42     11.72 o
   3   8   6       46.69       28.72     16.33 o
   4   8   6       91.94       76.07     17.57 o
   5   8   6       10.79       13.01     20.55 o
   6   8   6        7.82       -5.24     14.99 o
   7   8   6       11.83       -7.78     16.70 o
   8   8   6        0.30        3.75     22.34 o
   9   8   6       23.70        4.63     19.90 o
 -13   9   6       11.24       36.49     19.40 o
 -12   9   6       19.54       48.65     24.61 o
 -11   9   6       38.19       27.65     19.34 o
 -10   9   6      141.47      201.56     34.79 o
  -9   9   6       62.21       91.30     23.13 o
  -8   9   6       59.59       78.15     17.64 o
  -7   9   6        6.37       -3.75     11.61 o
  -6   9   6      158.26      165.63     23.53 o
  -5   9   6      581.18      627.05     42.46 o
  -4   9   6       29.69       54.86     14.32 o
  -3   9   6      148.48      160.71     16.96 o
  -2   9   6       20.48       23.59      8.41 o
  -1   9   6      101.73      103.07     14.01 o
   0   9   6      371.69      382.74     24.83 o
   1   9   6      169.25      207.81     19.19 o
   2   9   6        7.14       -2.49     10.01 o
   3   9   6      107.31      127.44     19.31 o
   4   9   6       36.25       25.86     16.13 o
   5   9   6        5.99       13.61     14.07 o
   6   9   6       10.47       21.14     16.46 o
   7   9   6        0.95        4.49     21.20 o
   8   9   6        0.37      -24.26     20.86 o
 -12  10   6        0.42       11.40     20.36 o
 -11  10   6        4.77       26.63     19.39 o
 -10  10   6       77.79      102.93     28.53 o
  -9  10   6       49.39       54.16     17.16 o
  -8  10   6       18.57       16.52     12.28 o
  -7  10   6       12.05       34.50     15.72 o
  -6  10   6       21.51       47.48     15.52 o
  -5  10   6      119.23      119.92     22.67 o
  -4  10   6        8.37        5.98     11.15 o
  -3  10   6       56.06       36.62     14.79 o
  -2  10   6       90.80       87.80     23.01 o
  -1  10   6       25.43       22.06      9.39 o
   0  10   6        4.06       -6.06      9.01 o
   1  10   6        2.53       -5.27      9.82 o
   2  10   6        1.25        3.90     11.24 o
   3  10   6        3.64        6.07     10.15 o
   4  10   6        2.07        6.39     14.44 o
   5  10   6        5.90       36.43     17.66 o
   6  10   6        2.20       12.37     21.84 o
  -9  11   6      160.80      247.22     35.08 o
  -8  11   6       38.86       97.97     21.53 o
  -7  11   6       58.73       73.97     22.43 o
  -6  11   6       15.62        1.17     15.14 o
  -5  11   6       15.57       22.36     14.18 o
  -4  11   6       80.15       59.02     17.80 o
  -3  11   6       41.50       38.43     22.99 o
  -2  11   6        1.07        3.33     15.64 o
  -1  11   6       37.74       36.38     16.80 o
   0  11   6       86.48      117.02     24.56 o
   1  11   6       28.66       19.81     18.44 o
   2  11   6        3.95       -0.42     12.32 o
   3  11   6        9.31       16.89     16.70 o
   4  11   6        2.83        4.29     21.93 o
  -6  12   6        0.23      -20.72     20.56 o
  -5  12   6        5.00      -28.25     23.01 o
  -4  12   6       45.86       54.88     26.99 o
  -3  12   6       71.11      106.22     22.38 o
  -2  12   6       14.79        6.24     20.44 o
  -1  12   6        7.51       -9.70     13.82 o
   0  12   6        1.32        7.01     24.58 o
 -18   1   7        3.32        1.68     18.68 o
 -17   1   7        0.35       -1.46     35.98 o
 -16   1   7       23.76       25.03     17.55 o
 -15   1   7       41.33       41.90     34.69 o
 -14   1   7       14.50       16.22     22.12 o
 -13   1   7        8.32       15.00     40.56 o
 -12   1   7      770.14      809.11     41.29 o
 -11   1   7      253.62      309.30     16.30 o
 -10   1   7       63.52       94.79      6.48 o
  -9   1   7        0.18        0.42      2.91 o
  -8   1   7      257.77      245.04     10.68 o
  -7   1   7     5988.69     5976.73     47.52 o
  -6   1   7     3662.80     3599.01     36.87 o
  -5   1   7        4.68        9.61      2.08 o
  -4   1   7       30.74       25.21      2.25 o
  -3   1   7     1776.61     1704.53     22.08 o
  -2   1   7     3893.32     3628.71     36.05 o
  -1   1   7       18.25       21.41      3.41 o
   0   1   7      400.61      499.71     14.73 o
   1   1   7      312.04      286.99     12.04 o
   2   1   7     1882.15     1869.62     35.95 o
   3   1   7     1918.01     1923.83     42.99 o
   4   1   7      314.30      386.36     20.81 o
   5   1   7       32.13       38.02      8.30 o
   6   1   7      224.35      212.90     17.00 o
   7   1   7       51.18       51.30      8.98 o
   8   1   7       67.33       66.01     13.91 o
   9   1   7      144.59      135.63     21.11 o
  10   1   7       68.82       78.60     18.46 o
  11   1   7        3.84       25.46     14.87 o
  12   1   7       21.24        1.70     16.70 o
 -18   2   7        1.82        8.66     44.31 o
 -17   2   7        6.50       22.51     36.17 o
 -16   2   7        7.75       14.55     50.85 o
 -15   2   7        9.37      -11.87     45.58 o
 -14   2   7        0.12        1.79     23.42 o
 -13   2   7        9.58       13.64     13.05 o
 -12   2   7       21.18       13.13      7.36 o
 -11   2   7        0.64        1.28      5.02 o
 -10   2   7       91.77       85.25     11.07 o
  -9   2   7      239.99      206.38     10.66 o
  -8   2   7      171.34      162.84      8.81 o
  -7   2   7      250.96      220.79     10.96 o
  -6   2   7      580.58      605.74     18.73 o
  -5   2   7      215.61      175.72      7.20 o
  -4   2   7      194.61      157.40      6.63 o
  -3   2   7      187.22      184.43      7.10 o
  -2   2   7      148.90      156.71      8.90 o
  -1   2   7       67.95       50.79      5.44 o
   0   2   7       54.04       47.22      5.61 o
   1   2   7      872.29      877.45     23.23 o
   2   2   7      570.70      594.36     20.30 o
   3   2   7      535.89      660.65     22.43 o
   4   2   7      358.93      326.43     16.81 o
   5   2   7       13.11        8.06      5.54 o
   6   2   7      149.26      138.47     13.15 o
   7   2   7       12.45        6.78      5.87 o
   8   2   7       61.70       59.89     12.36 o
   9   2   7       92.24       91.87     21.03 o
  10   2   7       48.00       87.88     19.10 o
  11   2   7       25.12       31.50     16.67 o
 -18   3   7        8.74      -32.21    103.80 o
 -17   3   7       23.53       27.36     44.59 o
 -16   3   7        8.04       19.59     40.51 o
 -15   3   7       12.33       87.48     29.09 o
 -14   3   7       58.19       49.88     23.24 o
 -13   3   7       40.41       35.22     18.73 o
 -12   3   7       52.37       45.01      8.89 o
 -11   3   7      330.05      384.14     24.61 o
 -10   3   7      123.81      151.15     12.68 o
  -9   3   7       12.35       11.11      3.82 o
  -8   3   7        4.45        1.33      3.90 o
  -7   3   7     1077.80     1100.09     26.20 o
  -6   3   7      805.64      759.43     22.50 o
  -5   3   7      218.14      189.18     10.32 o
  -4   3   7      257.58      233.01     14.69 o
  -3   3   7      344.06      294.35     14.06 o
  -2   3   7     3474.44     3472.08     52.33 o
  -1   3   7     2094.82     2157.96     43.60 o
   0   3   7      507.09      472.87     14.62 o
   1   3   7       52.31       35.13      4.50 o
   2   3   7      204.33      204.72     11.15 o
   3   3   7      177.45      179.27     12.70 o
   4   3   7      264.68      278.00     16.96 o
   5   3   7      160.39      141.61     12.41 o
   6   3   7      233.13      229.70     19.60 o
   7   3   7      182.80      219.08     20.64 o
   8   3   7        0.31       -5.65      8.95 o
   9   3   7        6.13      -19.90     13.26 o
  10   3   7        0.62      -13.91     10.95 o
  11   3   7        0.94       -5.36     14.16 o
 -17   4   7        3.65        8.37     31.68 o
 -16   4   7       10.19        9.49     42.04 o
 -15   4   7        0.99       17.49     18.52 o
 -14   4   7       25.55        5.86     17.39 o
 -13   4   7       41.37       42.82      9.49 o
 -12   4   7       19.95       20.71      7.16 o
 -11   4   7      345.81      282.85     26.60 o
 -10   4   7      191.35      123.60     21.06 o
  -9   4   7      186.95      158.80     11.61 o
  -8   4   7      249.90      268.16     14.55 o
  -7   4   7       23.17       23.15      4.86 o
  -6   4   7      502.17      458.33     17.04 o
  -5   4   7       90.36       72.37      6.54 o
  -4   4   7     2315.50     2273.48     42.63 o
  -3   4   7      301.96      251.32     11.12 o
  -2   4   7      750.68      704.71     37.87 o
  -1   4   7      684.14      642.84     30.52 o
   0   4   7      773.82      809.33     39.47 o
   1   4   7      727.50      748.73     21.39 o
   2   4   7       16.26        8.96      5.75 o
   3   4   7       39.42       35.00      7.33 o
   4   4   7      155.54      142.35     14.07 o
   5   4   7      177.82      158.14     15.28 o
   6   4   7       69.99       74.92     11.86 o
   7   4   7        3.50        9.57     10.86 o
   8   4   7        3.28        3.33     10.25 o
   9   4   7        5.40       18.90     12.16 o
  10   4   7        0.91       -7.13     15.90 o
  11   4   7        2.25      -10.00     14.46 o
 -17   5   7       12.85       24.58     20.82 o
 -16   5   7       18.19        7.33     14.92 o
 -15   5   7        0.87       17.11     13.46 o
 -14   5   7        3.92       -2.50     14.48 o
 -13   5   7        6.29        4.54      8.73 o
 -12   5   7       53.90       55.49     13.74 o
 -11   5   7       63.26       61.76     13.90 o
 -10   5   7      189.84      234.37     15.29 o
  -9   5   7       97.86       88.86      9.75 o
  -8   5   7      493.08      507.72     26.59 o
  -7   5   7       31.45       43.28      8.82 o
  -6   5   7      801.82      764.82     27.33 o
  -5   5   7     1025.30      993.60     29.10 o
  -4   5   7      219.43      222.51     12.73 o
  -3   5   7     1381.00     1462.17     31.32 o
  -2   5   7      820.98      763.78     36.78 o
  -1   5   7      282.92      259.24     16.50 o
   0   5   7      123.32      104.88     11.29 o
   1   5   7      366.28      379.47     29.44 o
   2   5   7      258.20      305.02     18.28 o
   3   5   7       67.38       77.03     13.60 o
   4   5   7      506.58      592.55     30.86 o
   5   5   7        4.90        9.93     11.89 o
   6   5   7       68.60       54.25     13.27 o
   7   5   7       16.49       13.93     19.18 o
   8   5   7       59.28       52.31     17.68 o
   9   5   7        2.17        6.04     18.26 o
  10   5   7        0.04       18.07     16.07 o
 -16   6   7        8.89       -1.69     14.71 o
 -15   6   7        1.42      -18.37     13.67 o
 -14   6   7       21.84       14.92     12.75 o
 -13   6   7       35.37       43.49     12.80 o
 -12   6   7       21.84       19.51     12.51 o
 -11   6   7      103.13       97.63     18.20 o
 -10   6   7      243.31      258.08     28.56 o
  -9   6   7     1181.83     1257.81     68.56 o
  -8   6   7      162.42      188.83     19.80 o
  -7   6   7      347.26      346.41     24.80 o
  -6   6   7      173.92      155.40     14.96 o
  -5   6   7      769.68      731.72     46.09 o
  -4   6   7      558.40      530.73     16.60 o
  -3   6   7        4.10       -0.93      3.21 o
  -2   6   7      487.26      471.14     21.11 o
  -1   6   7       46.07       41.67      8.67 o
   0   6   7     1937.37     1860.39     65.87 o
   1   6   7     1292.92     1301.37     58.02 o
   2   6   7      559.82      546.56     40.08 o
   3   6   7       19.85       20.70     12.45 o
   4   6   7       68.76       94.30     21.73 o
   5   6   7      130.50      142.23     23.13 o
   6   6   7        0.86      -15.65     15.19 o
   7   6   7       83.53       69.31     20.22 o
   8   6   7        5.61      -16.39     25.24 o
   9   6   7       12.76        6.21     15.72 o
  10   6   7       12.22       53.44     23.58 o
 -15   7   7        1.80      -22.63     18.22 o
 -14   7   7       16.75       13.89     23.38 o
 -13   7   7        0.14      -10.54     11.59 o
 -12   7   7        5.44       19.45     15.08 o
 -11   7   7        0.58        1.21     11.37 o
 -10   7   7      172.81      172.09     29.10 o
  -9   7   7       63.39       43.32     27.83 o
  -8   7   7       33.66       24.66     10.28 o
  -7   7   7      116.84      161.13     20.11 o
  -6   7   7      178.69      182.05     17.26 o
  -5   7   7       20.40       25.96      6.20 o
  -4   7   7      106.20      105.43     12.60 o
  -3   7   7        1.25       -2.44      6.37 o
  -2   7   7        1.11        2.41      6.01 o
  -1   7   7        2.59        5.83      8.40 o
   0   7   7       15.05       -1.51      6.79 o
   1   7   7       50.23       40.65     11.14 o
   2   7   7       45.00       28.75     14.53 o
   3   7   7       86.90       73.29     20.44 o
   4   7   7       11.41       35.81     17.50 o
   5   7   7       12.44       19.85     15.54 o
   6   7   7        3.32        7.06     12.52 o
   7   7   7        3.34       -3.39     16.44 o
   8   7   7        1.02        7.71     28.69 o
   9   7   7        0.02        2.47     27.67 o
 -14   8   7       26.24       77.41     22.43 o
 -13   8   7       10.31       17.15     15.76 o
 -12   8   7        5.32        6.05     14.27 o
 -11   8   7        3.90        6.24     16.10 o
 -10   8   7      178.54      217.29     36.06 o
  -9   8   7       35.56       71.85     22.61 o
  -8   8   7        2.56        8.21     30.83 o
  -7   8   7      125.79      121.84     19.33 o
  -6   8   7       17.65       28.81      9.55 o
  -5   8   7      415.52      397.17     27.44 o
  -4   8   7      802.36      700.46     60.28 o
  -3   8   7      359.50      355.51     20.58 o
  -2   8   7       21.58       20.49      7.49 o
  -1   8   7      313.02      307.09     20.61 o
   0   8   7      192.18      185.03     19.43 o
   1   8   7      108.19      117.46     16.24 o
   2   8   7       56.66       28.44     10.71 o
   3   8   7      111.89       72.48     18.40 o
   4   8   7        0.77        4.52     20.96 o
   5   8   7       16.87       10.02     21.08 o
   6   8   7        3.09       -9.41     15.37 o
   7   8   7       23.77       38.70     32.50 o
   8   8   7        0.31       13.78     16.23 o
 -13   9   7       13.54       54.32     25.54 o
 -12   9   7        1.84       -9.59     17.32 o
 -11   9   7        2.72       -2.44     18.93 o
 -10   9   7       17.75       34.42     48.51 o
  -9   9   7      169.09      199.01     28.25 o
  -8   9   7       41.91       59.80     17.87 o
  -7   9   7       80.55       50.53     15.96 o
  -6   9   7       97.78       98.32     19.09 o
  -5   9   7      231.54      251.03     30.54 o
  -4   9   7       10.04        5.99      9.97 o
  -3   9   7       44.25       37.35     11.95 o
  -2   9   7       12.33       -6.31     10.21 o
  -1   9   7       54.82       58.50     12.95 o
   0   9   7        3.28      -11.57     11.28 o
   1   9   7       68.67       58.39     13.16 o
   2   9   7       25.56       14.13     13.54 o
   3   9   7       15.00       -9.22     14.26 o
   4   9   7        4.91        9.81     26.17 o
   5   9   7       12.25       19.38     30.89 o
   6   9   7        8.99       13.30     14.81 o
 -11  10   7        3.32      -49.91     33.27 o
 -10  10   7        3.06       22.82     21.95 o
  -9  10   7      249.30      247.96     38.11 o
  -8  10   7      157.02      266.37     40.65 o
  -7  10   7        6.91        6.28     14.41 o
  -6  10   7       38.22        2.72     16.69 o
  -5  10   7      127.82      114.87     23.88 o
  -4  10   7      223.53      207.26     26.38 o
  -3  10   7      143.51      146.10     24.32 o
  -2  10   7        3.61       19.38     11.34 o
  -1  10   7       65.01       92.50     22.42 o
   0  10   7      119.96      124.64     25.00 o
   1  10   7      226.80      287.90     28.62 o
   2  10   7       30.30       34.86     14.41 o
   3  10   7       11.42       14.24     20.21 o
   4  10   7       46.87       38.96     22.13 o
   5  10   7       15.18       18.88     19.15 o
  -9  11   7        3.88       57.66     24.07 o
  -8  11   7        3.56      -12.40     15.52 o
  -7  11   7       39.14      104.08     32.13 o
  -6  11   7       52.61       52.68     21.88 o
  -5  11   7        0.88      -16.59     15.80 o
  -4  11   7       64.87       51.49     21.35 o
  -3  11   7       44.46       53.22     17.97 o
  -2  11   7       28.97       45.79     19.82 o
  -1  11   7        6.86       26.19     16.17 o
   0  11   7        1.05       -9.62     15.42 o
   1  11   7        2.45       15.93     14.14 o
   2  11   7        4.27      -12.25     20.73 o
   3  11   7       14.04       -3.27     18.80 o
  -4  12   7       59.54       55.02     32.21 o
  -3  12   7       25.30      -16.99     18.52 o
  -2  12   7        0.30        3.77     17.57 o
 -18   0   8        1.65       59.02     41.60 o
 -17   0   8        0.19       59.49     31.96 o
 -16   0   8       12.06       16.64     21.04 o
 -15   0   8       21.63       15.51     16.68 o
 -14   0   8        9.61       36.84     26.96 o
 -13   0   8       24.46       35.75     22.88 o
 -12   0   8      239.17      235.81     42.88 o
 -11   0   8      533.09      650.49     33.36 o
 -10   0   8      105.34      113.82     14.75 o
  -9   0   8      384.49      343.56     22.47 o
  -8   0   8      152.08      172.70     12.73 o
  -7   0   8      464.31      404.39     17.39 o
  -6   0   8     3170.75     3187.92     39.23 o
  -5   0   8      813.00      905.76     21.80 o
  -4   0   8     6633.85     7102.04     91.30 o
  -3   0   8     1011.53      966.41     22.60 o
  -2   0   8     5533.72     5518.11     81.96 o
  -1   0   8     5120.98     4997.88     74.60 o
   0   0   8      323.42      369.95     18.41 o
   1   0   8      579.56      531.14     24.01 o
   2   0   8      434.09      429.01     27.66 o
   3   0   8        7.40        3.57      7.31 o
   4   0   8      344.81      359.30     28.97 o
   5   0   8      114.25      140.70     25.29 o
   6   0   8       14.99       13.89     13.24 o
   7   0   8        7.33        6.89     45.81 o
   8   0   8      199.63      241.66     38.24 o
   9   0   8       90.25      152.67     35.77 o
  10   0   8        2.79        1.83     13.22 o
  11   0   8       11.21       26.69     54.97 o
 -18   1   8        1.19       28.52     21.87 o
 -17   1   8       30.07       18.23     20.65 o
 -16   1   8       17.88       29.56     29.71 o
 -15   1   8      114.67      118.33     27.81 o
 -14   1   8       63.32       74.12     24.12 o
 -13   1   8       55.65       57.71     14.07 o
 -12   1   8      108.62      110.75     13.77 o
 -11   1   8        2.05        6.43      3.40 o
 -10   1   8      101.45       85.14      6.85 o
  -9   1   8        6.02        4.83      3.99 o
  -8   1   8      127.40      148.23      8.90 o
  -7   1   8     1007.13     1024.48     16.66 o
  -6   1   8      131.52      139.44      6.29 o
  -5   1   8        6.51        2.24      2.23 o
  -4   1   8      161.20      169.16      8.81 o
  -3   1   8      342.88      373.24     12.13 o
  -2   1   8       45.28       56.27      5.83 o
  -1   1   8       29.36       12.17      3.62 o
   0   1   8       84.31       76.67      6.61 o
   1   1   8        2.45        9.29      5.31 o
   2   1   8        1.57        8.27      4.89 o
   3   1   8        9.00        2.51      7.66 o
   4   1   8       92.63       85.99     10.68 o
   5   1   8        0.12        9.98      7.68 o
   6   1   8      157.24      170.91     15.96 o
   7   1   8       47.53       32.34      9.07 o
   8   1   8      236.29      239.49     24.25 o
   9   1   8      127.91       95.12     17.82 o
  10   1   8        0.08       -0.47     12.63 o
  11   1   8        5.90       21.50     14.58 o
 -18   2   8       12.89       34.51     46.86 o
 -17   2   8        3.43       -0.35     26.92 o
 -16   2   8       25.26       16.49     21.35 o
 -15   2   8       30.83       47.83     77.89 o
 -14   2   8       70.59       56.63     13.40 o
 -13   2   8        0.31        1.68      8.94 o
 -12   2   8        6.53       -2.16      8.31 o
 -11   2   8      431.96      457.38     21.21 o
 -10   2   8      881.66      930.84     21.52 o
  -9   2   8       52.93       68.98      5.68 o
  -8   2   8      934.45      872.62     28.42 o
  -7   2   8     1217.44     1196.29     32.41 o
  -6   2   8     2142.50     1983.39     32.29 o
  -5   2   8      489.23      411.48      9.80 o
  -4   2   8      451.63      518.59     13.71 o
  -3   2   8      732.49      738.79     15.43 o
  -2   2   8     1810.23     1679.39     39.30 o
  -1   2   8     1845.74     1688.32     36.29 o
   0   2   8       34.22       29.21      5.99 o
   1   2   8      799.38      787.93     23.25 o
   2   2   8      622.59      650.64     22.74 o
   3   2   8      612.30      630.12     23.21 o
   4   2   8      303.49      342.32     18.47 o
   5   2   8      652.94      577.39     24.77 o
   6   2   8       80.90       69.44     10.20 o
   7   2   8        0.48        4.08     10.41 o
   8   2   8       88.61      127.88     17.31 o
   9   2   8       41.46       18.30     12.16 o
  10   2   8       21.92        8.77     13.78 o
 -18   3   8        8.43       -8.30     36.20 o
 -17   3   8       40.45        0.02     30.57 o
 -16   3   8        0.07      -29.28     19.52 o
 -15   3   8        0.41      -12.14     12.71 o
 -14   3   8        2.04        2.66     10.77 o
 -13   3   8      148.81      122.43     13.88 o
 -12   3   8        6.18        4.50      6.94 o
 -11   3   8      354.17      322.29     16.45 o
 -10   3   8      238.05      192.37     12.95 o
  -9   3   8      142.41      120.48     16.14 o
  -8   3   8       26.22       13.06      3.95 o
  -7   3   8       12.32       18.05      4.86 o
  -6   3   8      175.24      144.49      9.94 o
  -5   3   8      382.01      331.98     15.86 o
  -4   3   8      643.99      570.95     19.46 o
  -3   3   8        4.87        2.91      5.24 o
  -2   3   8      273.15      277.91     15.49 o
  -1   3   8       79.20       72.92      8.84 o
   0   3   8      779.49      648.91     15.60 o
   1   3   8      190.65      188.72     10.18 o
   2   3   8      189.31      185.18     11.49 o
   3   3   8       40.17       51.45      9.40 o
   4   3   8       12.88       14.34      8.13 o
   5   3   8      219.11      208.26     16.02 o
   6   3   8      126.19      109.88     12.71 o
   7   3   8       83.61       59.25     17.38 o
   8   3   8       29.30       20.08     11.21 o
   9   3   8        0.78        6.33     17.35 o
  10   3   8        0.13      -15.34     16.72 o
 -17   4   8        0.12      -27.80     19.18 o
 -16   4   8        5.26       -3.56     19.68 o
 -15   4   8       17.19       10.85     15.53 o
 -14   4   8       80.69       91.90     18.57 o
 -13   4   8        8.10        2.62      7.89 o
 -12   4   8      150.47      161.42     18.52 o
 -11   4   8      479.23      522.68     36.38 o
 -10   4   8        4.98       17.26      9.76 o
  -9   4   8       53.61       75.27      8.78 o
  -8   4   8       36.88       35.29      6.95 o
  -7   4   8      250.77      260.01     14.50 o
  -6   4   8     1881.45     1965.51     36.68 o
  -5   4   8      367.06      310.82     30.37 o
  -4   4   8      110.07      103.00      8.67 o
  -3   4   8      213.82      228.24     15.02 o
  -2   4   8      271.69      245.29     20.01 o
  -1   4   8      149.98      135.12     10.84 o
   0   4   8      759.90      775.27     27.53 o
   1   4   8      324.48      301.37     13.41 o
   2   4   8       13.90       10.20      5.78 o
   3   4   8      504.40      567.49     26.11 o
   4   4   8       10.19        0.66      7.31 o
   5   4   8      111.45      132.05     14.40 o
   6   4   8        3.73        5.05     11.85 o
   7   4   8       22.35       24.97     11.86 o
   8   4   8        1.21       12.94     12.72 o
   9   4   8        6.89       -4.78     14.66 o
  10   4   8        0.74       -4.26     19.64 o
 -17   5   8       29.50       29.24     17.38 o
 -16   5   8        4.09        9.66     17.43 o
 -15   5   8       18.74       27.73     17.39 o
 -14   5   8       75.13       57.41     18.04 o
 -13   5   8        1.00        9.26      9.52 o
 -12   5   8        0.15       13.73     13.30 o
 -11   5   8        3.31       20.41     12.46 o
 -10   5   8        9.25       13.88      7.61 o
  -9   5   8      247.87      257.12     16.91 o
  -8   5   8      831.71      833.52     29.94 o
  -7   5   8        1.53        9.00      4.61 o
  -6   5   8        5.28        0.68      5.09 o
  -5   5   8      592.68      507.38     16.57 o
  -4   5   8     4073.22     3730.64     73.44 o
  -3   5   8     1788.68     1638.05     73.77 o
  -2   5   8      782.54      683.59     40.01 o
  -1   5   8       12.27        6.56      7.62 o
   0   5   8      691.20      630.30     26.69 o
   1   5   8      299.95      287.95     27.35 o
   2   5   8       43.64       50.35     14.93 o
   3   5   8       19.80       12.27     11.43 o
   4   5   8       26.71       21.00     12.34 o
   5   5   8       35.83       27.97     12.81 o
   6   5   8       15.26      -16.20     19.53 o
   7   5   8        2.45      -16.80     18.77 o
   8   5   8        3.12        7.63     19.27 o
   9   5   8        1.21       28.00     18.04 o
 -16   6   8       11.07       19.47     18.36 o
 -15   6   8        0.33       -1.39     17.20 o
 -14   6   8        1.25      -10.10     12.17 o
 -13   6   8       47.18       45.29     16.93 o
 -12   6   8        0.67       11.48     11.90 o
 -11   6   8        1.07        1.67      8.47 o
 -10   6   8      208.56      245.97     24.25 o
  -9   6   8      150.03      187.71     15.88 o
  -8   6   8        0.12        1.58      8.72 o
  -7   6   8      142.15      164.84     13.35 o
  -6   6   8       29.26       38.06      7.60 o
  -5   6   8       58.02       53.74      8.51 o
  -4   6   8      328.19      286.22     13.00 o
  -3   6   8        1.84       10.70      8.07 o
  -2   6   8      109.05      112.21     12.11 o
  -1   6   8       30.32       20.66      8.43 o
   0   6   8      621.71      588.24     36.34 o
   1   6   8      599.94      603.37     31.22 o
   2   6   8      318.51      415.87     36.76 o
   3   6   8       17.89       33.49     20.40 o
   4   6   8       71.45       62.94     20.28 o
   5   6   8        0.01      -24.26     16.18 o
   6   6   8       11.70        2.67     16.36 o
   7   6   8       12.11       12.79     13.81 o
   8   6   8        0.60      -23.82     23.35 o
   9   6   8        0.11       21.70     17.20 o
 -15   7   8        6.24      -24.40     16.27 o
 -14   7   8       52.09       44.01     16.16 o
 -13   7   8       36.59       33.72     14.53 o
 -12   7   8        1.45        3.88     14.35 o
 -11   7   8       58.38       46.85     13.20 o
 -10   7   8      132.54       91.99     22.68 o
  -9   7   8      149.12      128.60     15.23 o
  -8   7   8       94.19       93.84     15.22 o
  -7   7   8        4.01        2.39      9.04 o
  -6   7   8      136.20      133.78     14.61 o
  -5   7   8      359.82      375.06     24.23 o
  -4   7   8      159.53      159.31     14.25 o
  -3   7   8      246.92      227.60     15.79 o
  -2   7   8      114.48      119.77     14.54 o
  -1   7   8       10.72        4.97      8.41 o
   0   7   8        4.24       -0.48      9.36 o
   1   7   8      708.52      668.63     45.58 o
   2   7   8       52.28       79.24     19.40 o
   3   7   8      210.28      181.39     25.91 o
   4   7   8       13.65       18.88     15.29 o
   5   7   8      414.72      393.40     41.04 o
   6   7   8       28.10       12.05     20.00 o
   7   7   8        4.04        4.84     21.80 o
   8   7   8        0.00       32.47     17.60 o
 -14   8   8       56.52       72.86     30.77 o
 -13   8   8       30.83       20.87     17.88 o
 -12   8   8        3.27        2.86     14.45 o
 -11   8   8        1.19      -10.00     13.23 o
 -10   8   8      144.68      212.68     38.38 o
  -9   8   8      102.82      111.63     23.50 o
  -8   8   8        1.24        1.44      8.96 o
  -7   8   8        5.16       -1.34      8.06 o
  -6   8   8       12.79       21.50      8.35 o
  -5   8   8      102.61      103.33     17.98 o
  -4   8   8        1.61        5.05     10.03 o
  -3   8   8        0.31       -5.52     13.61 o
  -2   8   8        1.28        2.98      7.47 o
  -1   8   8      239.87      242.78     22.33 o
   0   8   8       21.24        9.54     12.86 o
   1   8   8      166.81      124.67     22.32 o
   2   8   8       17.29       12.69     14.42 o
   3   8   8       54.30       30.91     13.62 o
   4   8   8        0.02      -12.84     14.93 o
   5   8   8        9.54        7.62     15.54 o
   6   8   8       49.14       53.67     21.13 o
   7   8   8        1.96       -9.16     18.30 o
 -13   9   8       24.45      111.14     45.37 o
 -12   9   8       10.01       77.61     41.53 o
 -11   9   8        1.18      -19.56     21.36 o
 -10   9   8        8.44        1.85     13.76 o
  -9   9   8      298.47      332.56     43.06 o
  -8   9   8       84.64      110.96     20.00 o
  -7   9   8       65.05       51.75     15.97 o
  -6   9   8        6.69       10.91     12.21 o
  -5   9   8      176.67      170.33     24.57 o
  -4   9   8      386.05      362.23     34.70 o
  -3   9   8       87.03      106.42     21.64 o
  -2   9   8       18.18       16.80     14.45 o
  -1   9   8        0.54       16.56     13.01 o
   0   9   8      178.55      190.83     27.69 o
   1   9   8       20.83       13.37     20.59 o
   2   9   8        3.47       12.43     15.00 o
   3   9   8        0.51       -5.04     18.58 o
   4   9   8        0.81        7.40     20.60 o
   5   9   8        7.92       42.49     20.17 o
 -11  10   8        2.90       29.53     24.31 o
 -10  10   8        2.91       22.04     45.49 o
  -9  10   8       21.22       17.73     21.55 o
  -8  10   8       63.37       66.42     24.23 o
  -7  10   8       58.50       32.78     22.58 o
  -6  10   8       22.05       14.43     12.62 o
  -5  10   8       58.98        7.56     15.97 o
  -4  10   8       24.26       38.04     15.35 o
  -3  10   8       62.17       30.89     15.74 o
  -2  10   8        2.67       23.73     16.03 o
  -1  10   8       12.60       21.72     22.15 o
   0  10   8        2.28       -2.04     15.75 o
   1  10   8        2.14        1.11     18.44 o
   2  10   8        6.16       18.89     17.13 o
   3  10   8        8.19        8.03     22.24 o
   4  10   8        3.35       31.15     18.42 o
  -8  11   8      127.92      259.50     88.33 o
  -7  11   8       90.45       95.86     21.67 o
  -6  11   8       11.01       -7.44     14.07 o
  -5  11   8       46.39       48.70     16.67 o
  -4  11   8       34.06       24.11     22.50 o
  -3  11   8       86.88      107.41     23.10 o
  -2  11   8       45.88       88.59     21.78 o
  -1  11   8        0.08       -1.92     19.73 o
   0  11   8       29.34       44.36     25.76 o
   1  11   8       57.57       66.88     17.85 o
 -18   1   9        9.72       54.65     49.24 o
 -17   1   9        3.76       68.61     27.01 o
 -16   1   9        7.31       33.98     19.13 o
 -15   1   9        5.78       35.70     16.72 o
 -14   1   9        5.78       12.39      9.40 o
 -13   1   9        8.14       14.26      8.89 o
 -12   1   9       39.11       22.04      8.62 o
 -11   1   9      262.58      268.92     15.56 o
 -10   1   9      389.36      428.42     18.51 o
  -9   1   9       30.83       22.01      4.32 o
  -8   1   9       82.82       87.45      6.08 o
  -7   1   9      544.67      529.90     13.35 o
  -6   1   9     2598.54     2571.76     28.84 o
  -5   1   9     1098.86      912.06     29.08 o
  -4   1   9        6.72        3.00      2.82 o
  -3   1   9      216.21      244.67     11.25 o
  -2   1   9     1054.98     1039.72     24.35 o
  -1   1   9      282.71      232.48     10.65 o
   0   1   9     1045.11     1008.52     25.81 o
   1   1   9        1.39        5.32      4.60 o
   2   1   9      129.53      115.16     11.46 o
   3   1   9      178.75      176.25     15.12 o
   4   1   9      705.21      748.95     31.28 o
   5   1   9       84.18       98.07     11.81 o
   6   1   9        8.35       28.45     10.98 o
   7   1   9       14.05       15.12     15.22 o
   8   1   9       73.60       58.66     13.07 o
   9   1   9       15.04        2.69     13.84 o
  10   1   9        0.37       46.85     30.43 o
 -18   2   9        0.07       25.86     20.68 o
 -17   2   9        0.90        6.61     14.59 o
 -16   2   9        9.03       -1.87     14.91 o
 -15   2   9        4.43       -9.61     13.30 o
 -14   2   9       13.44        6.54      8.92 o
 -13   2   9       25.48       21.45      9.41 o
 -12   2   9        9.77       13.88      6.76 o
 -11   2   9       92.38       93.13      9.64 o
 -10   2   9        3.69        8.24      5.18 o
  -9   2   9      128.85      109.79     10.17 o
  -8   2   9      111.00      109.49      7.73 o
  -7   2   9       18.23       13.03      3.55 o
  -6   2   9        3.71       -0.57      2.39 o
  -5   2   9      470.11      454.90     13.60 o
  -4   2   9      217.43      180.63      8.73 o
  -3   2   9      201.40      188.13      8.55 o
  -2   2   9       23.74       20.26      4.10 o
  -1   2   9      428.13      412.86     19.50 o
   0   2   9        2.06        1.70      3.74 o
   1   2   9        4.47       -5.31      4.71 o
   2   2   9       69.38       58.76      8.02 o
   3   2   9        3.93        8.63      7.41 o
   4   2   9      205.95      214.08     17.02 o
   5   2   9      785.48      821.11     30.93 o
   6   2   9       39.02       42.88     10.38 o
   7   2   9        7.71       18.46     14.99 o
   8   2   9        9.61       21.65     13.38 o
   9   2   9        9.21       31.99     21.76 o
  10   2   9        3.48       33.90     21.08 o
 -18   3   9        0.01       -0.20     13.65 o
 -17   3   9        0.01      -28.02     18.68 o
 -16   3   9        0.21      -20.35     13.57 o
 -15   3   9      157.53      141.74     23.38 o
 -14   3   9       40.44       41.63      9.57 o
 -13   3   9       15.29        0.73      7.60 o
 -12   3   9       24.92       16.95      9.26 o
 -11   3   9      195.11      243.95     21.04 o
 -10   3   9      571.37      661.70     36.08 o
  -9   3   9       32.27       27.40      4.72 o
  -8   3   9       83.04      100.28      9.74 o
  -7   3   9      275.18      246.06     18.70 o
  -6   3   9     1343.51     1378.41     31.60 o
  -5   3   9     1060.31     1009.24     25.08 o
  -4   3   9       71.06       71.41      7.54 o
  -3   3   9      308.46      322.39     15.40 o
  -2   3   9     1300.36     1310.50     39.52 o
  -1   3   9      926.44      996.99     31.20 o
   0   3   9      133.43      142.08      7.23 o
   1   3   9      610.38      606.55     22.14 o
   2   3   9      542.05      515.14     22.30 o
   3   3   9      104.36      120.02     12.48 o
   4   3   9       39.94       63.85      9.78 o
   5   3   9      136.35      112.92     13.72 o
   6   3   9        0.17      -12.00     12.15 o
   7   3   9        0.13       -6.67     12.80 o
   8   3   9       36.76       34.04     13.41 o
   9   3   9        7.71       -9.62     15.75 o
 -17   4   9        0.48      -19.45     14.97 o
 -16   4   9       16.06       -4.17     15.29 o
 -15   4   9       17.58      -30.05     20.04 o
 -14   4   9        0.94       -1.68     19.83 o
 -13   4   9       23.68       23.89     12.57 o
 -12   4   9        1.44        4.50      9.30 o
 -11   4   9        1.62       10.54      9.87 o
 -10   4   9       84.60       56.80     13.03 o
  -9   4   9      331.98      304.93     18.88 o
  -8   4   9      927.52      796.44     44.81 o
  -7   4   9        6.81       11.44      6.12 o
  -6   4   9      397.47      340.15     25.82 o
  -5   4   9      380.95      381.58     25.90 o
  -4   4   9      910.94      749.70     55.75 o
  -3   4   9       48.56       32.88      7.34 o
  -2   4   9      215.43      209.60     21.79 o
  -1   4   9        4.57        0.21     17.47 o
   0   4   9      399.72      398.70     30.67 o
   1   4   9      835.23      833.46     46.34 o
   2   4   9       15.91       -4.20     11.55 o
   3   4   9       69.02       59.54     21.07 o
   4   4   9      118.16      114.81     16.66 o
   5   4   9       14.51       17.49     11.93 o
   6   4   9       29.62       -1.17     16.07 o
   7   4   9        2.67       -7.67     12.66 o
   8   4   9        0.14       -5.22     13.76 o
   9   4   9        0.15        5.81     14.81 o
 -17   5   9        0.01       22.42     19.88 o
 -16   5   9        3.46        6.23     25.58 o
 -15   5   9        8.89       13.31     20.55 o
 -14   5   9        0.76       34.94     16.11 o
 -13   5   9       59.55       95.23     19.50 o
 -12   5   9        2.44       18.40     12.55 o
 -11   5   9       86.83      100.38     18.30 o
 -10   5   9       60.90       97.88     18.94 o
  -9   5   9      183.76      192.78     16.73 o
  -8   5   9       46.51       35.49      7.05 o
  -7   5   9      141.85      148.15     10.51 o
  -6   5   9       41.17       46.70      6.62 o
  -5   5   9       18.53        5.87      7.85 o
  -4   5   9     1052.71      944.47     60.01 o
  -3   5   9      136.39      116.81     13.02 o
  -2   5   9      944.00     1040.58     49.78 o
  -1   5   9       95.27       74.64     16.61 o
   0   5   9      243.99      224.86     22.39 o
   1   5   9       23.68       43.47     12.64 o
   2   5   9      310.48      354.15     33.00 o
   3   5   9       32.25       18.37     15.12 o
   4   5   9        7.04       -0.86     13.45 o
   5   5   9        2.31      -25.04     17.12 o
   6   5   9       25.48       27.36     18.36 o
   7   5   9        6.84       -8.30     16.10 o
   8   5   9        4.02       -7.75     14.64 o
 -16   6   9        1.35        6.88     21.83 o
 -15   6   9        4.47       14.35     17.50 o
 -14   6   9        2.82      -17.42     14.55 o
 -13   6   9        3.49        7.69     12.85 o
 -12   6   9      108.40      129.12     22.11 o
 -11   6   9       34.54       35.89     14.33 o
 -10   6   9      107.25      114.29     18.04 o
  -9   6   9      106.24      100.06     12.49 o
  -8   6   9      413.10      410.56     36.01 o
  -7   6   9       85.58       83.92      9.20 o
  -6   6   9      135.77      127.01     12.89 o
  -5   6   9       14.77       -6.89      9.95 o
  -4   6   9       51.58       39.24      6.88 o
  -3   6   9     1135.35     1014.51     50.14 o
  -2   6   9        2.68       -4.97     14.63 o
  -1   6   9      175.34      149.76     21.04 o
   0   6   9        6.93       18.53     12.16 o
   1   6   9      825.31      901.12     53.68 o
   2   6   9       81.78      105.60     21.22 o
   3   6   9       63.98       74.31     18.92 o
   4   6   9        0.52       -7.79     12.21 o
   5   6   9        0.31      -18.53     17.52 o
   6   6   9       16.34      -20.95     18.48 o
   7   6   9        2.73       17.42     21.26 o
   8   6   9        7.97       15.33     18.94 o
 -15   7   9        5.07       18.34     16.02 o
 -14   7   9       47.40       70.48     20.01 o
 -13   7   9        0.35      -12.51     15.84 o
 -12   7   9       28.62       24.55     15.67 o
 -11   7   9       10.60       15.14     22.16 o
 -10   7   9        4.01       -4.13     19.62 o
  -9   7   9       29.17       33.16     24.45 o
  -8   7   9       72.85       73.29     15.80 o
  -7   7   9      101.70       70.50     14.75 o
  -6   7   9       52.18       64.79     12.39 o
  -5   7   9      373.72      415.04     33.32 o
  -4   7   9       50.99       55.40     13.65 o
  -3   7   9        6.29       -9.35     11.98 o
  -2   7   9       18.39        0.39     18.53 o
  -1   7   9       20.25        5.86     15.64 o
   0   7   9        0.30      -23.69     15.79 o
   1   7   9        0.32      -21.16     15.63 o
   2   7   9       17.82       -2.75     17.19 o
   3   7   9        2.46       16.16     15.29 o
   4   7   9        2.50       24.79     17.88 o
   5   7   9       18.94       27.33     25.65 o
   6   7   9        0.11        1.16     19.06 o
   7   7   9       10.74       24.32     26.25 o
 -14   8   9        7.30       78.64     40.92 o
 -13   8   9       78.24      115.78     43.62 o
 -12   8   9        0.72       35.14     26.18 o
 -11   8   9       21.25       36.99     23.12 o
 -10   8   9       27.03       31.43     25.87 o
  -9   8   9      322.32      356.13     43.89 o
  -8   8   9      154.40      163.58     26.31 o
  -7   8   9       70.70       70.96     17.82 o
  -6   8   9       11.64       -2.29     10.71 o
  -5   8   9      241.36      253.22     27.92 o
  -4   8   9      219.18      216.26     27.22 o
  -3   8   9      416.75      462.39     38.86 o
  -2   8   9       61.15       58.76     15.58 o
  -1   8   9        0.70       -2.27      9.95 o
   0   8   9      254.53      275.97     31.53 o
   1   8   9      193.65      158.74     25.08 o
   2   8   9        3.76       25.95     14.90 o
   3   8   9       14.84       33.75     17.83 o
   4   8   9       15.63       35.46     20.37 o
   5   8   9        2.38        9.88     27.41 o
   6   8   9        6.99       26.00     27.33 o
 -12   9   9       26.05       13.81     24.18 o
 -11   9   9        0.27      -55.56     37.04 o
 -10   9   9       16.36       26.60     19.91 o
  -9   9   9       98.87      126.26     32.19 o
  -8   9   9       20.73       21.97     15.15 o
  -7   9   9        5.98        6.79     14.97 o
  -6   9   9        0.51        1.25      9.00 o
  -5   9   9       36.62       10.55     12.25 o
  -4   9   9        0.85       29.64     15.38 o
  -3   9   9        9.64       13.67     14.16 o
  -2   9   9      164.45      182.61     29.14 o
  -1   9   9        0.49        9.64     12.82 o
   0   9   9       34.37       32.61     16.12 o
   1   9   9        2.84       -0.18     15.28 o
   2   9   9        2.38       10.25     14.19 o
   3   9   9       16.63       32.28     19.89 o
   4   9   9        7.44        2.91     17.98 o
 -10  10   9        5.13       23.00     20.43 o
  -9  10   9       22.50       52.27     23.16 o
  -8  10   9       89.42      112.87     26.61 o
  -7  10   9       41.25       54.68     14.39 o
  -6  10   9        1.67      -12.75     12.40 o
  -5  10   9        7.26        2.38     14.20 o
  -4  10   9       69.54       97.80     20.91 o
  -3  10   9       98.97      118.06     23.46 o
  -2  10   9        1.30      -10.50     16.38 o
  -1  10   9        8.14      -11.48     15.06 o
   0  10   9        4.73       41.80     19.97 o
   1  10   9       44.43       50.64     14.21 o
   2  10   9        7.52      -13.70     27.01 o
  -7  11   9       16.60       12.59     21.77 o
  -6  11   9       31.51       18.33     12.86 o
  -5  11   9        0.13       39.91     15.35 o
  -4  11   9        6.61       18.26     14.86 o
  -3  11   9        2.05       26.10     17.16 o
  -2  11   9        4.56      -17.99     18.19 o
  -1  11   9       18.53        4.94     16.06 o
 -18   0  10        7.56       -7.71     27.21 o
 -17   0  10        0.45       73.22     38.37 o
 -16   0  10       97.99      109.85     49.15 o
 -15   0  10       51.63      132.09     43.41 o
 -14   0  10       45.98      103.89     41.60 o
 -13   0  10       76.49       59.77     12.73 o
 -12   0  10      160.81      143.02     19.00 o
 -11   0  10        3.10      -13.23      8.82 o
 -10   0  10     1001.83     1096.85     42.94 o
  -9   0  10        2.87        1.37      6.06 o
  -8   0  10        5.16       -3.02      4.69 o
  -7   0  10      503.74      579.46     28.42 o
  -6   0  10      874.90      876.82     28.39 o
  -5   0  10      272.17      258.60     15.20 o
  -4   0  10       73.70       66.06      6.99 o
  -3   0  10      219.62      211.81     12.79 o
  -2   0  10       16.35       13.20      7.20 o
  -1   0  10      348.20      421.60     19.79 o
   0   0  10      765.67      768.09     39.54 o
   1   0  10        1.26        2.17      8.19 o
   2   0  10       13.30        1.43      8.06 o
   3   0  10       11.93        5.69     10.27 o
   4   0  10      176.86      134.69     33.46 o
   5   0  10        3.88        2.84     12.23 o
   6   0  10        2.95       23.18     24.82 o
   7   0  10        9.74       10.33     28.26 o
   8   0  10        3.12       22.57     36.66 o
   9   0  10        7.65       19.89     68.64 o
 -18   1  10        0.77       49.44     51.96 o
 -17   1  10        1.26       53.91     28.68 o
 -16   1  10        0.01       26.00     17.87 o
 -15   1  10        8.20        2.47     12.98 o
 -14   1  10        3.17       -6.05      9.32 o
 -13   1  10       96.72       78.50     13.39 o
 -12   1  10       37.68       36.40      8.54 o
 -11   1  10        1.36        4.06      5.55 o
 -10   1  10        6.17       13.24      6.06 o
  -9   1  10      531.79      472.24     19.23 o
  -8   1  10      281.15      287.41     10.95 o
  -7   1  10       61.84       75.21      5.84 o
  -6   1  10       44.20       43.24      4.03 o
  -5   1  10       73.54       59.69      5.64 o
  -4   1  10      630.67      570.25     18.09 o
  -3   1  10        0.87       -0.64      4.42 o
  -2   1  10       65.11       67.04      6.90 o
  -1   1  10      536.96      522.71     19.85 o
   0   1  10      270.15      256.37     16.22 o
   1   1  10        7.26        0.36      6.40 o
   2   1  10        6.26        1.18      8.03 o
   3   1  10        0.29       -5.78      7.50 o
   4   1  10       42.58       17.07      7.96 o
   5   1  10        6.87       -0.94      9.24 o
   6   1  10        0.08       10.32     10.74 o
   7   1  10       10.12       11.84     14.73 o
   8   1  10        6.70        6.45     15.04 o
   9   1  10        0.47       33.46     19.65 o
 -18   2  10       13.05      -57.10     62.51 o
 -17   2  10        0.55       11.75     18.46 o
 -16   2  10       14.92       14.53     11.18 o
 -15   2  10       18.76       11.67      8.52 o
 -14   2  10       48.61       68.59     13.56 o
 -13   2  10        0.05        4.13      8.56 o
 -12   2  10       16.07       16.75      9.07 o
 -11   2  10      284.13      317.41     23.65 o
 -10   2  10      601.53      653.02     28.76 o
  -9   2  10      203.05      212.65     11.70 o
  -8   2  10        1.53        1.23      3.77 o
  -7   2  10      376.40      377.09     12.51 o
  -6   2  10      746.85      716.33     22.07 o
  -5   2  10      740.34      691.59     21.32 o
  -4   2  10      704.78      686.30     20.76 o
  -3   2  10      220.67      231.28     10.67 o
  -2   2  10      902.52      888.10     22.10 o
  -1   2  10      454.24      453.25     17.34 o
   0   2  10      646.31      674.66     27.47 o
   1   2  10       10.64       27.90      7.18 o
   2   2  10      112.05      104.94     11.56 o
   3   2  10       39.94       53.59      9.91 o
   4   2  10     1100.90     1178.55     42.19 o
   5   2  10       42.40       17.75      9.00 o
   6   2  10        0.97       -0.61     12.52 o
   7   2  10        4.59        7.53     13.03 o
   8   2  10        6.19       -3.91     16.63 o
 -17   3  10        6.01        2.97     17.88 o
 -16   3  10        1.38       16.40     11.00 o
 -15   3  10        3.18       15.21     11.58 o
 -14   3  10        0.32        0.59      8.32 o
 -13   3  10       18.20       18.15     10.97 o
 -12   3  10       91.53      110.10     15.23 o
 -11   3  10        1.56       12.88     10.17 o
 -10   3  10      274.12      262.98     24.62 o
  -9   3  10       77.74       83.77      9.53 o
  -8   3  10      388.00      351.74     16.79 o
  -7   3  10        1.27        5.21      3.50 o
  -6   3  10      108.96       82.62      8.12 o
  -5   3  10       12.74       10.37      6.87 o
  -4   3  10      118.21      105.66      8.97 o
  -3   3  10      371.61      351.18     20.24 o
  -2   3  10      221.69      205.92     15.84 o
  -1   3  10       45.48       58.56     10.05 o
   0   3  10       85.41       81.92     11.90 o
   1   3  10     3114.37     3079.70     61.89 o
   2   3  10        2.26       30.64     10.21 o
   3   3  10       25.13        5.26     11.89 o
   4   3  10       11.72        5.49      9.84 o
   5   3  10       11.89       10.76     15.18 o
   6   3  10        0.10       -4.67     12.32 o
   7   3  10       13.30       15.97     14.01 o
   8   3  10        0.22       26.54     14.43 o
 -17   4  10        0.29        1.66     14.82 o
 -16   4  10        1.76      -16.28     15.51 o
 -15   4  10       19.50       26.85     20.73 o
 -14   4  10        2.17       -6.36      9.72 o
 -13   4  10        2.56        9.80     10.84 o
 -12   4  10        2.26       -4.49     10.93 o
 -11   4  10        2.61       16.21     10.40 o
 -10   4  10       94.79      112.37     17.59 o
  -9   4  10       35.15       38.19      7.65 o
  -8   4  10      395.26      367.50     37.80 o
  -7   4  10       38.56       24.85      7.86 o
  -6   4  10     1695.83     1806.11     57.89 o
  -5   4  10      125.98      126.44     13.11 o
  -4   4  10      230.65      197.83     16.81 o
  -3   4  10      348.68      345.46     21.25 o
  -2   4  10      125.50      106.48     14.04 o
  -1   4  10      501.42      554.75     32.16 o
   0   4  10      308.90      310.84     24.12 o
   1   4  10        1.95      -11.46     11.67 o
   2   4  10        3.18       -1.23      8.17 o
   3   4  10      146.80      120.79     17.27 o
   4   4  10      123.81      173.29     22.56 o
   5   4  10        8.10       23.43     14.50 o
   6   4  10        9.98       28.59     14.41 o
   7   4  10        0.39       27.30     19.57 o
   8   4  10        8.77       29.53     16.41 o
 -16   5  10        2.77       -5.25     18.24 o
 -15   5  10        0.37       -2.53     13.62 o
 -14   5  10       35.65       13.76     15.28 o
 -13   5  10       36.31       16.99     27.81 o
 -12   5  10      103.32       92.92     14.06 o
 -11   5  10       42.49       39.63     11.87 o
 -10   5  10       78.70       85.93     33.34 o
  -9   5  10       27.31       23.46      7.78 o
  -8   5  10      110.90      109.27     11.71 o
  -7   5  10      496.15      466.43     31.15 o
  -6   5  10      312.80      289.07     25.50 o
  -5   5  10      194.91      178.56     19.53 o
  -4   5  10      263.64      258.29     24.45 o
  -3   5  10     2276.60     2294.24     75.31 o
  -2   5  10       23.38        9.84      9.49 o
  -1   5  10        5.47        4.16     12.87 o
   0   5  10       32.45       24.15     17.74 o
   1   5  10       21.03       24.68     11.82 o
   2   5  10        1.52        8.91     13.72 o
   3   5  10       25.66        5.02     12.34 o
   4   5  10       15.52       -3.04     13.29 o
   5   5  10        1.08      -25.27     18.07 o
   6   5  10       12.82       37.03     23.65 o
   7   5  10        0.11        6.75     18.32 o
 -16   6  10       10.69       61.39     27.96 o
 -15   6  10        0.08       37.71     26.11 o
 -14   6  10       21.50       46.12     44.50 o
 -13   6  10       26.60       51.76     23.66 o
 -12   6  10        0.17       -2.84     19.70 o
 -11   6  10        5.24      -11.90     22.12 o
 -10   6  10      109.36      115.72     32.23 o
  -9   6  10      131.42      140.88     34.79 o
  -8   6  10        3.83        8.34      8.25 o
  -7   6  10       22.37       24.71     19.48 o
  -6   6  10      151.74      184.83     21.49 o
  -5   6  10      132.41      150.57     20.80 o
  -4   6  10       11.47       20.68     14.73 o
  -3   6  10      111.91       80.88     19.12 o
  -2   6  10      223.14      216.10     25.28 o
  -1   6  10       61.23       22.84     11.03 o
   0   6  10       42.71       13.82     10.09 o
   1   6  10       88.81      106.27     20.65 o
   2   6  10      125.88      123.21     22.77 o
   3   6  10        0.62      -23.15     15.43 o
   4   6  10        0.31        3.91     17.19 o
   5   6  10        0.85        5.84     16.15 o
   6   6  10        0.24        0.79     16.24 o
 -15   7  10        0.04       -8.67     28.06 o
 -14   7  10       28.17       65.98     31.64 o
 -13   7  10       92.98      120.43     37.28 o
 -12   7  10       13.43       16.03     20.57 o
 -11   7  10        0.68       10.35     22.61 o
 -10   7  10       33.55      -14.66     22.20 o
  -9   7  10      255.92      258.06     37.25 o
  -8   7  10       74.17       83.20     17.17 o
  -7   7  10      151.92      183.50     26.71 o
  -6   7  10        0.97        2.61     11.62 o
  -5   7  10      349.80      313.83     30.47 o
  -4   7  10      100.14      106.09     19.97 o
  -3   7  10       62.23       56.95     16.24 o
  -2   7  10       76.90       84.32     19.59 o
  -1   7  10        5.43      -18.24     14.60 o
   0   7  10       86.85       76.56     17.88 o
   1   7  10      145.05      129.46     24.04 o
   2   7  10        0.88       -2.69     15.45 o
   3   7  10       14.69      -18.23     21.24 o
   4   7  10        0.06      -16.86     26.48 o
   5   7  10       25.82       34.13     15.78 o
 -13   8  10       38.97       56.39     36.79 o
 -12   8  10        7.19        9.59     22.11 o
 -11   8  10        8.91      -10.80     20.89 o
 -10   8  10        1.92      -23.56     19.18 o
  -9   8  10       75.67      111.39     28.81 o
  -8   8  10      116.80      112.62     25.45 o
  -7   8  10        0.54        5.89     10.97 o
  -6   8  10       22.31       -3.19      9.41 o
  -5   8  10        3.44        8.39     12.69 o
  -4   8  10      173.68      125.67     21.37 o
  -3   8  10        0.32      -21.71     14.47 o
  -2   8  10        6.38       21.23     15.49 o
  -1   8  10       29.22       32.47     16.12 o
   0   8  10       29.87       10.70     17.47 o
   1   8  10        6.96       11.62     19.67 o
   2   8  10       69.38       84.90     25.52 o
   3   8  10        2.19       -6.13     21.33 o
   4   8  10        5.49       15.55     16.89 o
 -12   9  10       26.18       44.37     24.42 o
 -11   9  10       33.15       24.35     19.11 o
 -10   9  10        0.30       15.52     17.95 o
  -9   9  10       37.20       87.37     28.40 o
  -8   9  10      104.58      151.61     32.48 o
  -7   9  10      244.48      326.81     33.52 o
  -6   9  10        1.15       -9.91     11.80 o
  -5   9  10        3.77      -11.11     10.43 o
  -4   9  10      177.74      189.83     27.64 o
  -3   9  10      326.96      368.57     39.14 o
  -2   9  10        6.01        9.45     15.25 o
  -1   9  10        0.72      -25.03     16.69 o
   0   9  10        5.51       18.92     19.37 o
   1   9  10       49.36       88.78     29.38 o
   2   9  10       17.54       45.02     18.06 o
   3   9  10       27.31       50.62     21.41 o
  -9  10  10       34.61       52.89     28.56 o
  -8  10  10        2.05        7.95     19.92 o
  -7  10  10       33.81       86.98     29.41 o
  -6  10  10       93.24       78.29     19.40 o
  -5  10  10        0.01       16.11     15.55 o
  -4  10  10        9.71       35.92     16.57 o
  -3  10  10       42.17       69.59     22.98 o
  -2  10  10       10.16       12.68     25.40 o
  -1  10  10        2.95      -14.90     14.77 o
   0  10  10        2.35      -29.07     19.38 o
 -18   1  11        3.37      -16.82     54.88 o
 -17   1  11        1.23       17.49     40.44 o
 -16   1  11        7.85       10.63     39.35 o
 -15   1  11        6.18       11.10     12.98 o
 -14   1  11       74.67       94.22     15.61 o
 -13   1  11        5.76       -3.09      7.64 o
 -12   1  11        0.61       -9.60      7.93 o
 -11   1  11      113.44      135.75     13.94 o
 -10   1  11      312.75      357.64     18.19 o
  -9   1  11       99.71      129.21     10.74 o
  -8   1  11        6.66       11.26      4.47 o
  -7   1  11       24.18       22.75      3.15 o
  -6   1  11      765.79      737.44     31.18 o
  -5   1  11      249.84      259.96     12.95 o
  -4   1  11      216.15      228.64     12.16 o
  -3   1  11       73.60       75.44      9.18 o
  -2   1  11      438.35      468.09     21.47 o
  -1   1  11      262.73      324.93     18.38 o
   0   1  11       62.39       60.41      9.32 o
   1   1  11       35.73       32.20      9.71 o
   2   1  11        0.12      -12.48      8.32 o
   3   1  11       36.24       51.16      9.14 o
   4   1  11      128.91      144.99     16.83 o
   5   1  11        3.14       -4.52      9.89 o
   6   1  11       45.90       42.64     15.70 o
   7   1  11        1.94       24.79     16.12 o
 -17   2  11        3.22        3.82     18.13 o
 -16   2  11        6.62       24.71     36.87 o
 -15   2  11        0.76        1.53     10.64 o
 -14   2  11       49.48       59.01     16.61 o
 -13   2  11       65.85       76.84     14.60 o
 -12   2  11       25.18       21.99      9.54 o
 -11   2  11       59.62       60.71     10.85 o
 -10   2  11        1.09        6.34      7.12 o
  -9   2  11        5.67       12.99      6.76 o
  -8   2  11       65.67       50.07      6.49 o
  -7   2  11       63.31       53.74      5.48 o
  -6   2  11        3.23        5.11      4.29 o
  -5   2  11       50.10       46.79      6.24 o
  -4   2  11        5.79        3.00      5.13 o
  -3   2  11        3.91       -3.08      6.70 o
  -2   2  11      256.96      298.15     17.78 o
  -1   2  11       15.89       16.09      6.61 o
   0   2  11      510.75      518.97     25.08 o
   1   2  11       91.72       56.60     10.67 o
   2   2  11       70.34       76.66     11.00 o
   3   2  11       62.06       76.63     12.57 o
   4   2  11        1.84        6.18      8.34 o
   5   2  11       23.19       12.36      9.10 o
   6   2  11       11.07        5.03     12.53 o
   7   2  11        0.30        6.91     12.75 o
 -17   3  11        6.18        1.22     18.45 o
 -16   3  11       12.42        9.11     13.79 o
 -15   3  11        1.95        8.63     11.60 o
 -14   3  11       50.37       38.16     11.20 o
 -13   3  11        9.33       29.48     10.93 o
 -12   3  11       41.15       41.61     11.62 o
 -11   3  11       12.23       32.37     14.56 o
 -10   3  11      480.32      539.76     38.10 o
  -9   3  11      182.12      218.06     22.54 o
  -8   3  11      269.19      265.28     17.55 o
  -7   3  11       51.87       58.21     11.07 o
  -6   3  11      240.27      262.75     20.04 o
  -5   3  11      518.00      550.49     23.68 o
  -4   3  11     1711.49     1827.71     45.03 o
  -3   3  11       71.35       58.16     15.01 o
  -2   3  11       18.77       12.45      9.13 o
  -1   3  11      177.64      240.81     18.38 o
   0   3  11     1751.98     1950.72     49.94 o
   1   3  11       67.66       69.28     11.63 o
   2   3  11        0.66        0.18      8.94 o
   3   3  11       15.44        1.49      9.56 o
   4   3  11       31.10       39.11     10.34 o
   5   3  11       11.41       23.71     13.98 o
   6   3  11       18.64       46.67     16.69 o
   7   3  11        7.26       19.12     18.05 o
 -17   4  11        8.30        3.46     12.44 o
 -16   4  11       11.51       40.60     17.43 o
 -15   4  11        6.42       21.59     12.75 o
 -14   4  11       22.09       28.57     11.43 o
 -13   4  11        0.92        6.30     12.54 o
 -12   4  11       43.65       49.23     18.16 o
 -11   4  11       20.01       13.46     18.11 o
 -10   4  11       63.08       63.17     15.36 o
  -9   4  11      149.42      121.41     23.70 o
  -8   4  11      417.00      415.14     28.29 o
  -7   4  11     1397.73     1439.41     53.39 o
  -6   4  11       44.63       51.79     11.92 o
  -5   4  11       39.06       24.62     11.00 o
  -4   4  11      186.04      186.79     19.52 o
  -3   4  11     2398.71     2392.95     66.88 o
  -2   4  11      294.09      255.18     22.51 o
  -1   4  11       39.11       29.68     11.85 o
   0   4  11       68.51       73.90     16.18 o
   1   4  11       87.10       91.74     14.48 o
   2   4  11      164.69      202.71     21.07 o
   3   4  11        3.51       13.32     12.52 o
   4   4  11       11.10        5.36     12.43 o
   5   4  11       29.87       -5.76     22.12 o
   6   4  11       33.46       62.75     19.40 o
 -16   5  11        0.27        4.21     19.34 o
 -15   5  11        5.84       -4.65     13.12 o
 -14   5  11       21.56       36.25     16.04 o
 -13   5  11        7.24       25.84     18.82 o
 -12   5  11        2.70      -40.23     31.53 o
 -11   5  11        5.78        3.74     19.58 o
 -10   5  11      231.20      265.82     47.06 o
  -9   5  11        6.01        9.24     18.72 o
  -8   5  11       50.41       35.61     11.68 o
  -7   5  11        5.60        2.93      8.67 o
  -6   5  11       69.61       67.33     14.16 o
  -5   5  11        2.28        5.25      9.34 o
  -4   5  11       35.97        6.07     12.27 o
  -3   5  11      104.10      105.84     17.82 o
  -2   5  11       21.98       -6.66     12.31 o
  -1   5  11      102.55       89.82     17.43 o
   0   5  11       19.05       22.17     14.15 o
   1   5  11       14.87       22.36     14.27 o
   2   5  11        5.19       13.77     12.40 o
   3   5  11       14.91        7.91     14.83 o
   4   5  11        6.00      -11.28     12.90 o
   5   5  11        1.70        0.62     17.24 o
   6   5  11        7.35       -2.31     24.17 o
 -15   6  11        1.68       25.28     50.97 o
 -14   6  11        6.14       -0.19     20.34 o
 -13   6  11       18.56       58.96     33.77 o
 -12   6  11       20.49       16.38     20.76 o
 -11   6  11       73.00       93.38     33.45 o
 -10   6  11       66.87       72.59     27.66 o
  -9   6  11      315.65      324.83     38.75 o
  -8   6  11       18.85        6.42      9.87 o
  -7   6  11      102.48       84.26     18.83 o
  -6   6  11        0.87       -4.48      9.93 o
  -5   6  11       73.76       72.78     17.45 o
  -4   6  11       16.86       29.18     11.98 o
  -3   6  11      103.45       91.34     17.97 o
  -2   6  11        9.12       11.29     12.33 o
  -1   6  11       44.29       23.34     11.80 o
   0   6  11       17.95       -3.46     26.19 o
   1   6  11       77.31       99.45     22.88 o
   2   6  11       81.99       80.63     17.68 o
   3   6  11        0.99        3.87     15.24 o
   4   6  11        0.81       -5.61     18.02 o
   5   6  11        0.17       -1.07     15.70 o
 -14   7  11        5.46      -25.90     21.84 o
 -13   7  11       79.53      165.91     50.30 o
 -12   7  11       14.07       18.92     20.76 o
 -11   7  11       12.12       52.30     32.19 o
 -10   7  11        0.44        6.47     15.65 o
  -9   7  11       53.65       54.27     20.78 o
  -8   7  11       95.90       73.90     20.84 o
  -7   7  11        2.52      -14.00     10.91 o
  -6   7  11        6.05       -8.14     10.84 o
  -5   7  11       11.30       16.83     17.06 o
  -4   7  11      135.95      106.90     25.75 o
  -3   7  11        7.86       -6.76     13.54 o
  -2   7  11       11.54      -12.04     15.41 o
  -1   7  11        5.17       -4.99     13.01 o
   0   7  11       35.91       42.98     22.11 o
   1   7  11       39.89       51.42     18.99 o
   2   7  11       18.25       39.71     28.55 o
   3   7  11       33.98       36.43     26.34 o
   4   7  11        0.17       12.32     22.68 o
 -13   8  11       48.52       43.04     31.71 o
 -12   8  11       11.23       31.05     34.04 o
 -11   8  11        9.37      -24.27     18.09 o
 -10   8  11        0.02       36.69     21.85 o
  -9   8  11       23.94        3.27     14.52 o
  -8   8  11       84.23      129.71     55.26 o
  -7   8  11      164.97      133.97     20.94 o
  -6   8  11       25.08       -3.25     11.44 o
  -5   8  11        1.72        3.10     13.47 o
  -4   8  11      103.92      137.17     30.16 o
  -3   8  11      160.17      160.46     25.62 o
  -2   8  11        7.15       -0.94     12.49 o
  -1   8  11       54.02       47.37     18.08 o
   0   8  11        7.82      -36.13     24.09 o
   1   8  11        3.36      -12.24     16.78 o
   2   8  11        0.50        6.47     17.64 o
   3   8  11       65.80       76.74     26.14 o
 -11   9  11       19.57       28.83     20.78 o
 -10   9  11        8.41       14.36     40.99 o
  -9   9  11       20.26        4.00     39.33 o
  -8   9  11       57.08      102.71     27.57 o
  -7   9  11       35.64       35.43     29.40 o
  -6   9  11        9.69       17.05     16.50 o
  -5   9  11       29.47       55.92     19.75 o
  -4   9  11        6.41       19.31     13.88 o
  -3   9  11        3.68       16.85     14.53 o
  -2   9  11        2.71       -4.60     18.59 o
  -1   9  11       32.41        0.51     23.17 o
   0   9  11        4.56      -20.22     25.90 o
   1   9  11       18.46       33.87     19.83 o
  -8  10  11       53.27       98.31     28.94 o
  -7  10  11       76.39       47.17     21.44 o
  -6  10  11        0.89       -5.32     14.05 o
  -5  10  11        0.25       24.52     19.03 o
  -4  10  11        0.38       12.60     19.82 o
  -3  10  11       72.28      100.51     27.62 o
  -2  10  11       27.10       16.45     14.00 o
 -17   0  12        4.39      -31.63     37.09 o
 -16   0  12       11.97       28.80     23.10 o
 -15   0  12        0.32        6.56     16.88 o
 -14   0  12       51.36       53.13     18.62 o
 -13   0  12       48.53       61.99     18.79 o
 -12   0  12        3.08       13.50     25.62 o
 -11   0  12      158.52      168.94     57.32 o
 -10   0  12      387.54      406.32     31.73 o
  -9   0  12       19.39       38.59     15.68 o
  -8   0  12      134.06      152.71     18.00 o
  -7   0  12        0.20        8.22      8.83 o
  -6   0  12      198.99      208.41     21.02 o
  -5   0  12      766.72      836.23     42.65 o
  -4   0  12     1943.03     2104.73     72.33 o
  -3   0  12      191.86      204.37     15.65 o
  -2   0  12        9.00       14.61      6.91 o
  -1   0  12      438.35      445.53     35.00 o
   0   0  12      133.89      157.48     22.53 o
   1   0  12        1.99       14.66     11.19 o
   2   0  12       53.16       55.70     16.43 o
   3   0  12       25.41       23.93     12.15 o
   4   0  12       42.55       54.13     15.71 o
   5   0  12       11.61      -11.67     23.00 o
   6   0  12       15.69        2.68     20.34 o
 -17   1  12        7.32       26.31     22.04 o
 -16   1  12        0.60      -30.09     20.06 o
 -15   1  12       17.88       10.21     11.18 o
 -14   1  12        0.99       -8.86     10.10 o
 -13   1  12       40.76       21.67     10.02 o
 -12   1  12        1.95        0.26      6.51 o
 -11   1  12        5.73       12.75      7.82 o
 -10   1  12        0.74        0.88      7.95 o
  -9   1  12        0.46       -3.83     14.47 o
  -8   1  12      189.00      153.24      9.82 o
  -7   1  12       12.13        9.33      4.78 o
  -6   1  12      219.24      214.33     13.10 o
  -5   1  12      358.49      334.66     17.56 o
  -4   1  12        7.45        6.87      6.07 o
  -3   1  12       81.52       57.37      7.46 o
  -2   1  12      196.53      192.51     14.71 o
  -1   1  12       11.55       12.89      7.33 o
   0   1  12      133.49      117.54     11.14 o
   1   1  12       25.58       15.47      8.73 o
   2   1  12       20.71       10.89      8.92 o
   3   1  12        2.29       -2.06      9.75 o
   4   1  12        0.37       12.33     11.99 o
   5   1  12        1.86       -6.45     14.11 o
   6   1  12        0.95        4.24     18.09 o
 -17   2  12       16.92       38.87     27.83 o
 -16   2  12       20.91       53.59     46.33 o
 -15   2  12        1.24      -16.18     15.15 o
 -14   2  12      129.56      136.24     19.07 o
 -13   2  12        2.13       12.63      8.36 o
 -12   2  12       15.31       32.87     11.60 o
 -11   2  12        3.75       10.65     11.90 o
 -10   2  12      169.36      235.42     20.60 o
  -9   2  12      248.16      289.28     18.13 o
  -8   2  12      151.88      177.86     15.75 o
  -7   2  12       56.73       44.45      8.20 o
  -6   2  12      376.90      414.69     20.55 o
  -5   2  12      157.23      189.39     15.00 o
  -4   2  12       33.48       24.19      6.68 o
  -3   2  12       61.25       61.17     10.25 o
  -2   2  12        1.50        2.74      6.07 o
  -1   2  12        7.07        2.78      6.37 o
   0   2  12      694.25      686.15     30.43 o
   1   2  12        2.35        8.00     11.99 o
   2   2  12        4.64       12.75      9.04 o
   3   2  12        1.10       18.37     10.19 o
   4   2  12       41.13       53.68     11.03 o
   5   2  12        5.36        2.46     13.11 o
   6   2  12        8.40      -33.04     22.03 o
 -17   3  12        0.89        3.58     21.33 o
 -16   3  12        3.68       36.36     22.78 o
 -15   3  12        2.65       29.75     14.13 o
 -14   3  12        5.41       18.53     18.26 o
 -13   3  12       50.98       52.54     13.69 o
 -12   3  12      132.55      131.31     16.62 o
 -11   3  12      298.94      324.44     27.72 o
 -10   3  12      118.28       81.19     15.08 o
  -9   3  12      150.72      133.37     16.60 o
  -8   3  12       44.85       35.36      8.39 o
  -7   3  12       10.65       24.75      9.16 o
  -6   3  12       39.64       41.13      8.81 o
  -5   3  12        2.92       -0.99     11.83 o
  -4   3  12      241.63      230.95     17.54 o
  -3   3  12      295.86      280.74     19.73 o
  -2   3  12      167.65      173.61     16.63 o
  -1   3  12        0.59       11.39      7.47 o
   0   3  12        1.10        1.26      7.09 o
   1   3  12       22.69       25.03      8.94 o
   2   3  12       68.05       74.58     13.51 o
   3   3  12       48.89       53.35     13.19 o
   4   3  12       36.21       30.87     11.44 o
   5   3  12        1.99       -8.30     13.13 o
   6   3  12        5.42       41.23     43.08 o
 -16   4  12        4.87        9.36     18.58 o
 -15   4  12       17.43       16.06     17.50 o
 -14   4  12       38.47       48.39     17.71 o
 -13   4  12        1.02        7.12     11.17 o
 -12   4  12       12.85        9.80     11.25 o
 -11   4  12       31.44       20.27     23.14 o
 -10   4  12      303.99      371.75     55.77 o
  -9   4  12       59.99       26.45     11.70 o
  -8   4  12       52.94       87.34     14.84 o
  -7   4  12       93.80       81.24     13.61 o
  -6   4  12       55.49       50.79     11.62 o
  -5   4  12      227.49      261.90     25.37 o
  -4   4  12     1005.60      996.19     44.74 o
  -3   4  12      451.88      417.33     28.79 o
  -2   4  12      230.08      245.40     23.79 o
  -1   4  12       23.07       16.10     12.54 o
   0   4  12        6.53       12.80     14.93 o
   1   4  12        0.38       13.76     10.57 o
   2   4  12        0.34       -5.15      9.96 o
   3   4  12        1.77      -13.28     14.67 o
   4   4  12        2.33        4.75     13.97 o
   5   4  12       27.61       73.59     19.48 o
 -16   5  12        0.44       38.07     49.79 o
 -15   5  12        0.90        9.26     17.02 o
 -14   5  12        9.14       -7.27     16.42 o
 -13   5  12       51.95       48.53     26.39 o
 -12   5  12        0.69      -35.45     23.63 o
 -11   5  12       95.16       90.63     30.33 o
 -10   5  12       15.81        7.99     13.24 o
  -9   5  12       28.83       61.91     18.93 o
  -8   5  12       14.63       30.92     16.23 o
  -7   5  12     1775.85     1902.97     86.58 o
  -6   5  12      136.33      146.86     20.05 o
  -5   5  12       31.08       37.00     15.40 o
  -4   5  12       15.29       27.36     12.52 o
  -3   5  12       57.46       58.63     15.35 o
  -2   5  12      191.65      197.77     24.80 o
  -1   5  12       66.19       61.95     16.63 o
   0   5  12       54.20       72.78     17.19 o
   1   5  12       11.13       11.37     13.50 o
   2   5  12       34.15       14.50     12.79 o
   3   5  12        1.91       -3.38     14.48 o
   4   5  12        0.35      -14.95     16.17 o
 -15   6  12        1.12      -38.45     26.75 o
 -14   6  12        4.60       14.43     30.23 o
 -13   6  12       36.37       49.80     22.51 o
 -12   6  12        9.97       23.70     24.91 o
 -11   6  12        5.28       35.20     24.08 o
 -10   6  12       42.56       35.20     19.68 o
  -9   6  12      248.75      284.35     39.31 o
  -8   6  12      191.12      257.84     37.30 o
  -7   6  12        3.89        4.05     10.88 o
  -6   6  12       50.77       51.32     12.66 o
  -5   6  12       55.55       49.65     13.30 o
  -4   6  12       46.70       49.23     14.55 o
  -3   6  12      108.56      106.36     19.65 o
  -2   6  12       31.09       19.49     12.19 o
  -1   6  12        7.13       -9.65     15.70 o
   0   6  12       11.58      -15.71     20.30 o
   1   6  12       60.55       81.89     26.91 o
   2   6  12        1.10       24.76     14.67 o
   3   6  12        0.02       -1.55     15.92 o
   4   6  12        4.19       21.56     26.06 o
 -13   7  12       17.89       24.87     30.32 o
 -12   7  12       37.91       79.30     34.83 o
 -11   7  12       14.85       14.65     14.28 o
 -10   7  12        1.58       -7.82     15.73 o
  -9   7  12       27.64       28.19     14.00 o
  -8   7  12      128.27      160.18     30.85 o
  -7   7  12       10.80       15.52      9.74 o
  -6   7  12       12.92        7.95     16.93 o
  -5   7  12       20.48       21.01     13.31 o
  -4   7  12       71.05       59.49     19.35 o
  -3   7  12      179.33      159.49     28.66 o
  -2   7  12        1.14       16.80     13.59 o
  -1   7  12        3.90      -10.17     14.02 o
   0   7  12        5.60       21.16     14.78 o
   1   7  12       51.85       38.39     17.54 o
   2   7  12        3.88       10.09     14.69 o
 -12   8  12       31.46       49.95     51.72 o
 -11   8  12       17.62       14.26     36.21 o
 -10   8  12        1.38       17.21     20.36 o
  -9   8  12        1.05       10.76     18.92 o
  -8   8  12       25.45       18.24     27.52 o
  -7   8  12       57.08       40.87     32.77 o
  -6   8  12        4.65        2.06     11.33 o
  -5   8  12        0.12       11.26     17.16 o
  -4   8  12       18.14       49.29     17.31 o
  -3   8  12       39.70       39.52     18.68 o
  -2   8  12        0.42        6.48     27.89 o
  -1   8  12       16.27        4.02     15.84 o
   0   8  12        1.85      -19.97     21.56 o
   1   8  12        8.61       34.30     19.27 o
  -9   9  12        0.13       33.05     36.61 o
  -8   9  12        9.90       24.11     20.86 o
  -7   9  12      150.54      161.80     35.26 o
  -6   9  12       14.57       50.25     28.37 o
  -5   9  12        0.46       15.32     28.54 o
  -4   9  12        1.04      -20.18     13.92 o
  -3   9  12       34.50       27.55     15.38 o
  -2   9  12       23.89       17.96     16.19 o
 -17   1  13        0.02      -17.20     42.11 o
 -16   1  13        0.39        4.79     12.90 o
 -15   1  13       18.91       27.32     12.15 o
 -14   1  13       39.41       36.76     13.44 o
 -13   1  13        4.22       20.46     10.68 o
 -12   1  13        4.44       17.81      9.74 o
 -11   1  13        5.94       15.73      9.54 o
 -10   1  13       95.26      123.99     20.05 o
  -9   1  13      144.96      163.58     17.18 o
  -8   1  13       91.76      119.25     12.67 o
  -7   1  13        0.67       13.83      6.68 o
  -6   1  13        7.68       12.92      4.96 o
  -5   1  13      164.91      209.20     16.74 o
  -4   1  13      179.94      191.69     16.38 o
  -3   1  13       21.57       16.85      8.43 o
  -2   1  13       10.37        3.46      8.98 o
  -1   1  13        1.59       -0.77      9.44 o
   0   1  13      204.77      262.92     23.21 o
   1   1  13        0.69       -1.41      9.49 o
   2   1  13        7.45       10.71     10.76 o
   3   1  13        1.39       -2.05     11.39 o
   4   1  13        4.77        0.86     10.72 o
   5   1  13       11.08       13.93     14.91 o
 -17   2  13        0.79      -13.39     18.68 o
 -16   2  13       17.08       11.61     17.32 o
 -15   2  13       19.40        5.75     12.66 o
 -14   2  13       10.79       15.09     10.74 o
 -13   2  13       45.09       51.69     15.27 o
 -12   2  13      129.82      143.21     20.33 o
 -11   2  13        3.29       11.18     10.44 o
 -10   2  13       11.67        9.00     10.95 o
  -9   2  13       18.49        9.52      9.86 o
  -8   2  13      119.04      133.87     14.22 o
  -7   2  13      109.31      109.54     12.91 o
  -6   2  13      239.61      235.74     20.13 o
  -5   2  13        0.01       -0.25      8.28 o
  -4   2  13      294.12      290.49     18.88 o
  -3   2  13      174.08      178.50     15.31 o
  -2   2  13        9.07       10.50      7.09 o
  -1   2  13      114.46      129.68     17.24 o
   0   2  13       32.68       19.04     12.27 o
   1   2  13       28.20       12.49     11.44 o
   2   2  13       18.85       27.23     11.79 o
   3   2  13        5.49       10.86     11.73 o
   4   2  13        0.01       -1.70     14.61 o
   5   2  13        0.52       14.24     19.39 o
 -16   3  13        0.50        0.69     26.42 o
 -15   3  13       13.10       27.01     18.87 o
 -14   3  13       84.16       81.48     21.12 o
 -13   3  13       19.01       11.98     11.62 o
 -12   3  13        4.73        8.15     14.99 o
 -11   3  13       55.43       43.86     19.48 o
 -10   3  13       90.20       81.96     17.39 o
  -9   3  13       62.93       99.29     17.07 o
  -8   3  13      201.00      234.64     21.03 o
  -7   3  13       66.39       74.11     12.36 o
  -6   3  13      233.45      275.66     22.73 o
  -5   3  13       28.92       28.93      8.46 o
  -4   3  13      604.53      653.39     34.86 o
  -3   3  13       54.41       67.83     11.14 o
  -2   3  13       92.96      114.05     13.55 o
  -1   3  13        2.57        6.77      7.89 o
   0   3  13       37.12       38.69     10.31 o
   1   3  13      151.34      155.27     20.83 o
   2   3  13        1.86        5.38     20.80 o
   3   3  13       16.35       18.41     11.79 o
   4   3  13        5.44       33.14     15.20 o
 -16   4  13        5.36       53.03     41.61 o
 -15   4  13        9.89       25.87     16.54 o
 -14   4  13       36.64       38.88     17.03 o
 -13   4  13        2.70       -1.15     11.87 o
 -12   4  13       34.29        4.63     14.18 o
 -11   4  13       97.49      113.42     33.00 o
 -10   4  13       61.68       49.06     16.84 o
  -9   4  13       42.07       73.30     20.38 o
  -8   4  13      407.26      403.90     40.25 o
  -7   4  13      153.64      126.17     26.19 o
  -6   4  13       15.72       20.15     10.68 o
  -5   4  13        2.77       12.89      9.99 o
  -4   4  13       82.94       55.82      9.67 o
  -3   4  13       15.62        9.18     11.80 o
  -2   4  13      173.08      198.71     23.08 o
  -1   4  13        7.44       -5.33      9.20 o
   0   4  13        0.02      -16.09     11.47 o
   1   4  13        3.96      -15.39     10.52 o
   2   4  13        1.32       23.99     15.55 o
   3   4  13       15.38       30.08     19.08 o
   4   4  13        0.05      -14.61     22.63 o
 -15   5  13        5.87       34.24     24.22 o
 -14   5  13        0.78      -24.21     16.14 o
 -13   5  13      105.82       75.74     37.27 o
 -12   5  13       36.59       36.35     26.62 o
 -11   5  13       19.94       32.32     14.96 o
 -10   5  13       42.41       22.49     18.95 o
  -9   5  13      119.31      195.43     44.19 o
  -8   5  13       53.80       66.27     14.24 o
  -7   5  13      186.13      154.88     20.73 o
  -6   5  13        8.32       28.39     12.83 o
  -5   5  13        1.71       -1.97     10.78 o
  -4   5  13        7.81       18.25     12.37 o
  -3   5  13        1.23        8.40     11.04 o
  -2   5  13        8.03       28.59     14.93 o
  -1   5  13       12.22       38.68     16.33 o
   0   5  13       22.69       28.88     25.08 o
   1   5  13       23.93        0.05     13.22 o
   2   5  13       12.04      -19.68     17.56 o
   3   5  13        5.74       -0.27     13.88 o
 -14   6  13        2.63      -18.18     18.42 o
 -13   6  13       29.13       34.77     25.21 o
 -12   6  13       38.36       83.29     27.89 o
 -11   6  13       71.11       63.48     24.50 o
 -10   6  13        1.45       10.00     44.74 o
  -9   6  13        4.47       10.76     12.90 o
  -8   6  13      105.73      123.21     26.15 o
  -7   6  13      120.85       92.49     18.67 o
  -6   6  13        1.37        9.98     13.45 o
  -5   6  13       52.63       70.83     18.36 o
  -4   6  13        0.52        3.44     15.75 o
  -3   6  13      163.47      157.32     23.49 o
  -2   6  13       58.38       38.58     15.36 o
  -1   6  13        1.41       34.37     18.00 o
   0   6  13        3.01       38.24     18.20 o
   1   6  13        4.24       21.65     14.98 o
   2   6  13       25.44       31.32     16.23 o
 -13   7  13        0.61        1.42     15.44 o
 -12   7  13       33.03       43.97     23.87 o
 -11   7  13       40.51       46.07     21.57 o
 -10   7  13        3.87       12.59     13.55 o
  -9   7  13        1.18      -11.23     17.93 o
  -8   7  13       63.88       86.41     25.48 o
  -7   7  13      129.61      149.89     40.64 o
  -6   7  13        1.62        5.65     14.27 o
  -5   7  13        0.59       -9.79     11.80 o
  -4   7  13        4.47       -6.49     14.95 o
  -3   7  13       10.88        7.08     19.09 o
  -2   7  13        1.43      -15.55     16.36 o
  -1   7  13        3.99       -4.53     14.93 o
   0   7  13       12.55       13.30     15.62 o
   1   7  13        5.22      -15.66     20.92 o
 -10   8  13        2.22       18.81     40.96 o
  -9   8  13       20.85       23.19     24.66 o
  -8   8  13       41.08       44.25     22.12 o
  -7   8  13      113.79      163.11     34.14 o
  -6   8  13        8.60       -3.88     16.53 o
  -5   8  13        2.02       17.37     14.06 o
  -4   8  13        0.75       -2.18     20.75 o
  -3   8  13       47.73       64.06     19.75 o
  -2   8  13       19.80        9.09     13.24 o
 -16   0  14        1.76      -12.99     22.27 o
 -15   0  14       16.40        8.47     17.20 o
 -14   0  14       33.65       31.51     27.09 o
 -13   0  14        1.37       11.15     16.10 o
 -12   0  14        3.97       23.63     23.09 o
 -11   0  14        0.46      -13.05     25.46 o
 -10   0  14       87.65      100.90     36.13 o
  -9   0  14      138.30      175.06     46.15 o
  -8   0  14      290.04      282.62     56.79 o
  -7   0  14       16.61       16.79     11.15 o
  -6   0  14      257.07      287.95     27.45 o
  -5   0  14      145.78      161.31     22.57 o
  -4   0  14      325.64      339.78     31.72 o
  -3   0  14        4.59      -16.16     11.94 o
  -2   0  14        3.41        2.94     14.26 o
  -1   0  14        9.26       15.39     13.45 o
   0   0  14       19.92       11.13     12.71 o
   1   0  14        9.53       11.71     12.24 o
   2   0  14        5.45       54.28     18.73 o
   3   0  14       16.77       22.39     17.55 o
 -16   1  14        4.23       20.98     13.28 o
 -15   1  14        0.77        7.22     11.23 o
 -14   1  14        3.07       35.11     15.19 o
 -13   1  14        0.71        0.14      9.78 o
 -12   1  14        9.84       19.34     16.12 o
 -11   1  14       35.68       36.56     14.30 o
 -10   1  14       12.04       10.99     14.60 o
  -9   1  14       27.37       32.40     11.36 o
  -8   1  14        0.09        2.43      9.55 o
  -7   1  14        0.19       -0.44      8.46 o
  -6   1  14       48.29       66.89     12.18 o
  -5   1  14       78.57       60.80      9.38 o
  -4   1  14       17.84       24.71      9.35 o
  -3   1  14        4.78       19.56      9.33 o
  -2   1  14        5.27        8.02      9.33 o
  -1   1  14        2.52       -3.71      8.96 o
   0   1  14        0.95       -4.15     10.78 o
   1   1  14        3.54        1.65     10.28 o
   2   1  14        2.40       -5.96     11.63 o
   3   1  14        0.95      -10.98     11.62 o
 -16   2  14        1.35       19.51     22.58 o
 -15   2  14       35.46       47.57     20.32 o
 -14   2  14        9.67       34.74     26.96 o
 -13   2  14       48.90       69.19     34.55 o
 -12   2  14       66.08       58.13     22.31 o
 -11   2  14        9.56       20.20     12.90 o
 -10   2  14       64.59       82.86     19.76 o
  -9   2  14       66.62       72.05     23.31 o
  -8   2  14        1.70      -10.35      9.09 o
  -7   2  14        0.31      -10.49     10.48 o
  -6   2  14       32.02       33.35     12.08 o
  -5   2  14       16.42       14.24     11.17 o
  -4   2  14      178.62      198.37     22.22 o
  -3   2  14       56.37       86.33     13.91 o
  -2   2  14        2.53       14.06     10.17 o
  -1   2  14        2.21        3.24      9.63 o
   0   2  14      112.22      114.06     17.80 o
   1   2  14       47.34       88.06     16.64 o
   2   2  14       25.44       27.62     16.34 o
   3   2  14        0.10       17.37     11.51 o
 -15   3  14       14.86       10.93     34.27 o
 -14   3  14       55.18       48.70     32.91 o
 -13   3  14        1.11       23.61     22.70 o
 -12   3  14       11.63        0.47     15.14 o
 -11   3  14        8.84        2.65     12.09 o
 -10   3  14      108.17      139.84     21.55 o
  -9   3  14        0.45        5.69      9.80 o
  -8   3  14       55.12       62.59     15.82 o
  -7   3  14       85.95       79.58     15.10 o
  -6   3  14       27.60       23.09     14.50 o
  -5   3  14       22.18        6.98     17.14 o
  -4   3  14        5.35        4.86     12.63 o
  -3   3  14       15.25        6.90     14.61 o
  -2   3  14        2.68      -10.90     14.57 o
  -1   3  14       12.03       21.59     11.91 o
   0   3  14        1.92       -8.99     12.53 o
   1   3  14        3.81       -7.58     13.66 o
   2   3  14       16.21       57.05     15.39 o
   3   3  14        9.32       37.07     21.48 o
 -15   4  14        2.48      -36.17     29.67 o
 -14   4  14       71.42       94.83     36.37 o
 -13   4  14        0.67       13.39     16.50 o
 -12   4  14        1.76        8.19     13.61 o
 -11   4  14       74.19       64.95     23.71 o
 -10   4  14        1.16       20.30     15.37 o
  -9   4  14        3.49       22.61     14.44 o
  -8   4  14      441.71      539.12     47.19 o
  -7   4  14       21.50       28.33     18.52 o
  -6   4  14       19.31        3.74      9.25 o
  -5   4  14       41.07       45.63     10.67 o
  -4   4  14       77.34       85.56     18.63 o
  -3   4  14       63.65       82.98     18.92 o
  -2   4  14       10.73       -5.63     12.86 o
  -1   4  14       17.77       16.07     11.62 o
   0   4  14        0.58      -20.33     13.79 o
   1   4  14       12.36      -20.01     17.68 o
   2   4  14        7.42       -6.13     18.23 o
 -14   5  14        1.03        5.78     18.38 o
 -13   5  14       47.85       72.77     24.88 o
 -12   5  14        3.40       25.21     22.43 o
 -11   5  14      169.55      183.51     32.39 o
 -10   5  14       31.83       30.37     15.73 o
  -9   5  14       20.71       25.23     15.52 o
  -8   5  14        1.66       23.18     13.73 o
  -7   5  14      191.43      240.43     34.63 o
  -6   5  14      154.59      162.84     21.57 o
  -5   5  14        7.92       -3.95      9.83 o
  -4   5  14       13.89       -0.78     14.32 o
  -3   5  14       21.02      -13.57     15.90 o
  -2   5  14       45.26       71.90     21.41 o
  -1   5  14       10.88        2.81     37.15 o
   0   5  14        0.06        0.19     25.39 o
   1   5  14        9.50       35.70     23.31 o
 -13   6  14        9.40       11.24     16.46 o
 -12   6  14       62.89       58.85     28.54 o
 -11   6  14       60.48       33.26     17.16 o
 -10   6  14       31.62       38.91     14.15 o
  -9   6  14        0.44      -11.74     20.90 o
  -8   6  14        7.56      -11.33     15.33 o
  -7   6  14       10.39       32.70     24.47 o
  -6   6  14        0.40       12.81     13.71 o
  -5   6  14        0.70       16.89     12.88 o
  -4   6  14        5.31       -6.79     16.60 o
  -3   6  14       44.69       46.49     15.14 o
  -2   6  14       23.75       71.57     23.59 o
  -1   6  14        7.71       29.79     16.59 o
   0   6  14        2.56      -10.44     16.60 o
 -11   7  14       16.69       36.31     22.58 o
 -10   7  14        0.65       -8.50     18.54 o
  -9   7  14        9.45        4.13     39.17 o
  -8   7  14        1.06        0.10     32.90 o
  -7   7  14       82.71      100.52     27.14 o
  -6   7  14       32.62       46.10     21.90 o
  -5   7  14        6.27       -2.57     21.07 o
  -4   7  14        9.23      -19.10     15.17 o
  -3   7  14        1.97       20.01     14.04 o
  -2   7  14        7.56       25.62     38.13 o
  -7   8  14       22.05       32.76     23.33 o
  -6   8  14       12.96       52.45     23.94 o
 -15   1  15        2.63       15.57     30.79 o
 -14   1  15       39.97       59.17     25.31 o
 -13   1  15       16.37        7.39     13.45 o
 -12   1  15       15.89       36.96     23.87 o
 -11   1  15        2.34        7.27     24.12 o
 -10   1  15        4.78       -4.94     14.79 o
  -9   1  15        5.45       31.45     36.11 o
  -8   1  15      219.89      257.60     39.22 o
  -7   1  15       31.75       27.49     14.74 o
  -6   1  15        6.48       -2.49      9.62 o
  -5   1  15        8.36        9.08     10.50 o
  -4   1  15      167.67      174.90     23.60 o
  -3   1  15       57.89       67.24     13.20 o
  -2   1  15        1.17        1.29     11.53 o
  -1   1  15       16.33       24.02     12.58 o
   0   1  15        9.09        9.59     10.80 o
   1   1  15       35.43       83.91     15.06 o
 -15   2  15        4.80      -22.19     27.87 o
 -14   2  15        0.74      -20.65     23.39 o
 -13   2  15        0.38      -33.47     30.49 o
 -12   2  15        9.27        8.69     24.57 o
 -11   2  15       18.64       17.91     30.35 o
 -10   2  15       13.27       18.01     42.87 o
  -9   2  15        3.03        0.81     11.98 o
  -8   2  15        0.14      -10.17     13.84 o
  -7   2  15       17.10        6.88     10.88 o
  -6   2  15        0.24        3.36      8.96 o
  -5   2  15       21.06       16.56     13.04 o
  -4   2  15       21.78       32.54     13.38 o
  -3   2  15        9.61       20.96     11.96 o
  -2   2  15        2.29        7.95     12.28 o
  -1   2  15       11.64        8.87     12.62 o
   0   2  15        4.53        5.58     10.87 o
   1   2  15        9.19       18.89     11.73 o
 -14   3  15        5.20      -15.07     25.71 o
 -13   3  15       11.48       74.45     39.81 o
 -12   3  15        5.54       20.07     23.90 o
 -11   3  15        0.69      -26.88     24.23 o
 -10   3  15        5.58       12.89     17.00 o
  -9   3  15       12.74       25.58     14.71 o
  -8   3  15       24.22       56.93     27.87 o
  -7   3  15        2.97       -2.61     10.83 o
  -6   3  15       13.75       26.07     14.60 o
  -5   3  15       45.15       48.58     15.34 o
  -4   3  15       41.03       46.54     15.22 o
  -3   3  15        9.84       45.71     14.96 o
  -2   3  15        5.14      -25.80     17.20 o
  -1   3  15       15.34       28.00     12.89 o
   0   3  15        5.16        9.40     14.22 o
   1   3  15       12.27       11.13     17.78 o
 -14   4  15        0.04        1.21     20.64 o
 -13   4  15       51.29       39.56     25.51 o
 -12   4  15        0.33        8.28     18.53 o
 -11   4  15       12.10       -3.80     16.82 o
 -10   4  15       18.54       16.58     23.15 o
  -9   4  15       36.12       57.71     34.22 o
  -8   4  15        0.29       14.64     21.17 o
  -7   4  15        8.40       20.47     25.09 o
  -6   4  15       17.07        9.04     13.86 o
  -5   4  15        2.37        2.84     14.26 o
  -4   4  15       16.02       18.04     13.58 o
  -3   4  15        3.42      -18.94     13.28 o
  -2   4  15        6.69       -1.78     16.56 o
  -1   4  15        7.33        1.44     15.48 o
   0   4  15        3.12        7.95     16.91 o
 -13   5  15        4.91       -2.32     31.28 o
 -12   5  15       85.76       61.00     27.58 o
 -11   5  15        7.57       55.89     29.92 o
 -10   5  15        0.04        0.30     27.67 o
  -9   5  15        0.92       43.88     26.63 o
  -8   5  15       28.83       46.84     31.06 o
  -7   5  15       74.73      114.50     41.10 o
  -6   5  15        0.43       -4.64     19.28 o
  -5   5  15       17.69       12.24     13.32 o
  -4   5  15        0.64      -17.62     17.21 o
  -3   5  15        6.02       25.59     48.67 o
  -2   5  15       20.05       14.21     15.84 o
  -1   5  15        0.23       -5.67     18.93 o
 -11   6  15      198.59      217.45     38.92 o
 -10   6  15       26.28       29.41     27.97 o
  -9   6  15       11.92       18.33     17.32 o
  -8   6  15        9.63       10.57     17.95 o
  -7   6  15       27.48       37.54     28.57 o
  -6   6  15       20.09       34.12     31.69 o
  -5   6  15        1.58        0.27     18.02 o
  -4   6  15       18.59       10.03     23.81 o
  -3   6  15       22.25       32.80     20.75 o
 -14   0  16        0.08        8.09     25.15 o
 -13   0  16        0.81       19.58     27.83 o
 -12   0  16       58.33      110.70     41.41 o
 -11   0  16       54.48      101.14     39.35 o
 -10   0  16       11.01       41.85     24.64 o
  -9   0  16        1.91       12.32     23.84 o
  -8   0  16      329.55      414.68     76.34 o
  -7   0  16       68.48      116.66     28.48 o
  -6   0  16       20.89       33.37     26.64 o
  -5   0  16       40.32       52.24     26.98 o
  -4   0  16       28.03       19.91     47.45 o
  -3   0  16       17.16       29.67     33.61 o
  -2   0  16       13.77       -5.50     15.31 o
  -1   0  16       61.25       52.39     22.41 o
 -14   1  16        0.14       31.62     18.47 o
 -13   1  16        3.64      -19.13     16.45 o
 -12   1  16        4.66      -14.07     51.88 o
 -11   1  16       11.31       62.93     23.64 o
 -10   1  16        0.14        4.57     16.32 o
  -9   1  16       10.57       20.76     29.62 o
  -8   1  16        0.10       -8.42     17.20 o
  -7   1  16       16.34       12.97     15.20 o
  -6   1  16        0.65       16.14     11.35 o
  -5   1  16        5.50       19.64      9.85 o
  -4   1  16        3.70        7.05     10.39 o
  -3   1  16        6.79       13.63     10.43 o
  -2   1  16        0.31       -0.62     14.25 o
  -1   1  16        0.63        4.50     12.29 o
 -14   2  16        0.11      -36.87     32.70 o
 -13   2  16        4.34       14.69     19.29 o
 -12   2  16       19.82       15.05     27.74 o
 -11   2  16        0.87      -14.99     17.04 o
 -10   2  16        3.37      -11.67     26.87 o
  -9   2  16       14.11       35.66     20.41 o
  -8   2  16        5.86       37.10     19.49 o
  -7   2  16        3.04       27.70     16.83 o
  -6   2  16        0.20       -7.63     11.92 o
  -5   2  16        9.64       -2.14     11.50 o
  -4   2  16        0.59       31.20     13.63 o
  -3   2  16       37.24       43.77     13.79 o
  -2   2  16        6.10       35.93     21.03 o
  -1   2  16        3.72       11.62     18.33 o
 -13   3  16        8.67       -0.17     28.25 o
 -12   3  16        7.79      -16.21     31.32 o
 -11   3  16        1.37       -9.72     33.64 o
 -10   3  16       13.49       36.13     25.49 o
  -9   3  16        1.55       -5.85     20.33 o
  -8   3  16        0.23      -22.10     14.74 o
  -7   3  16       32.72       88.37     27.95 o
  -6   3  16       12.98       35.57     16.39 o
  -5   3  16        0.14        3.23     16.25 o
  -4   3  16        0.37        0.73     15.32 o
  -3   3  16        8.80        7.91     15.76 o
  -2   3  16       61.73       89.83     22.82 o
 -12   4  16        2.66       29.14     28.69 o
 -11   4  16        1.29       16.50     28.98 o
 -10   4  16       20.14       12.02     17.06 o
  -9   4  16       10.62       42.04     25.66 o
  -8   4  16       51.09       65.18     32.93 o
  -7   4  16       11.20       15.25     20.87 o
  -6   4  16        1.08        9.60     14.48 o
  -5   4  16        0.47       16.06     16.29 o
  -4   4  16        0.46       -0.53     13.89 o
  -3   4  16        8.13        7.47     19.31 o
 -10   5  16        0.99       24.01     29.38 o
  -9   5  16       12.46        1.22     25.33 o
  -8   5  16       13.09        6.57     23.69 o
  -7   5  16       23.21        3.40     21.94 o
  -6   5  16       91.71      146.91     45.35 o
  -5   5  16       27.33       41.67     21.44 o
 -12   1  17       18.82       37.13     25.55 o
 -11   1  17        2.28       10.38     73.55 o
 -10   1  17       20.53        4.68     19.94 o
  -9   1  17        0.31       37.96     18.48 o
  -8   1  17        4.45       29.53     19.26 o
  -7   1  17        6.96       -1.08     14.81 o
  -6   1  17        4.69       18.87     15.47 o
  -5   1  17        5.80       10.32     15.22 o
  -4   1  17        5.21        9.85     15.78 o
 -11   2  17        7.10        0.41     21.07 o
 -10   2  17        8.34       28.15     20.53 o
  -9   2  17        0.12       -9.18     35.72 o
  -8   2  17        3.31       -0.14     30.89 o
  -7   2  17        3.76       15.57     17.25 o
  -6   2  17        5.66       24.86     29.01 o
  -5   2  17       23.89      -21.40     23.23 o
 -10   3  17        2.51      -16.15     32.57 o
  -9   3  17        1.40       -6.18     26.98 o
  -8   3  17       33.73       59.55     29.63 o
  -7   3  17       34.01      102.01     32.77 o
  -6   3  17        0.60      -12.36     21.10 o
 
